# Supplementary material for: Full-length transcriptome, proteomics and metabolite analysis reveal candidate genes involved triterpenoid saponin biosynthesis in Dipsacus asperoides
Source: Front Plant Sci. 2023 Feb 10;14:1134352. doi: 10.3389/fpls.2023.1134352 (PMC9950739; doi:10.3389/fpls.2023.1134352)
Supplement: Supplementary file 2 [file Table_1.xlsx]

## Sheet: Supplementary Table 2
Supplementary Table 2. Candidate 48 transcripts involved in upstream of saponin biosynthesis and their average expression level in three different tissues.
Gene ID	Enzyme name	Numeber	Average FPKM in root	Average FPKM in leaf	Average FPKM in flower	Average FPKM in stem	Average FPKM in fibrous root
23164	ACAT1	3	67.88	56.7033	13.0933	42.6667	41.0633
23660	ACAT2		203.64	211.243	36.1	147.04	154.92
24461	ACAT3		30.0533	71.75	9.05	33.4967	31.8133
18826	HMGS1	3	86.2367	53.6833	21.3533	74.2633	150.907
16194	HMGS2		79.6633	132.817	12.4167	95.39	95.32
20475	HMGS3		31.9767	64.33	14.9533	51.4733	52.6767
9193	HMGR1	4	648.363	571.64	135.47	1075.5	961.497
8812	HMGR2		110.503	25.8067	261.763	144.68	67.1133
11862	HMGR3		26.3967	64.07	46.0667	45.3933	66.28
12700	HMGR4		37.75	51.5733	125.637	129.137	134.137
26720	MVK1	2	15	19.6967	6.13333	14.04	17.4833
31058	MVK2		44.1867	37.2167	12.5667	61.29	31.5033
17266	PMK1	2	13.8167	19.9133	5.62667	10.64	11.1333
19274	PMK2		11.5067	9.62	6.65	11.47	12.39
25465	MVD1	2	128.827	197.307	28.5333	100.76	109.537
26944	MVD2		34.9533	33.1433	8.71667	31.9333	40.3067
39509	IDI1	3	122.31	245.263	44.65	204.85	91.4067
38094	IDI2		13.7367	7.90667	12.9133	22.13	11.9467
40019	IDI3		367.367	580.307	124.403	446.53	461.803
23667	GPS1	3	5.06667	4.74667	29.5233	3.45667	4.78667
30126	GPS2		7.62	4.51667	10.6533	1.35667	1.14
32255	GPS3		20.3433	83.94	55.9167	35.2633	19.22
8753	DXS1	3	54.3067	28.59	41.06	18.0367	21.2667
9530	DXS2		7.2	1.12333	1.52333	2.67333	2.37667
9868	DXS3		9.09	0.183333	3.57333	0.37	1.84333
20544	DXR1	2	4.66333	6.12	9.00667	2.83333	2.71
25491	DXR2		5.40333	12.3567	5.62333	6.83333	2.62667
34775	MCT1	1	1.95667	7.19667	5.38667	2.04333	1.32
24171	CMK1	2	3.43667	2.41333	2.55667	2.91	2.35667
31919	CMK2		8.46333	10.2767	5.97333	11.4433	5.97
TR4556_c1_g2	MCS1	1	0.0633333	0.0633333	0.0566667	0.11	0.0633333
7273	HDS1	2	3.26667	1.23	2.60333	3.76667	5.62
7294	HDS2		17.2567	35.51	19.1767	24.4533	12.09
23382	HDR1	3	51.4267	54.02	37.95	55.17	34.7433
25518	HDR2		32.6667	49.3867	35.5433	35.48	19.16
25812	HDR3		34.18	6.48333	1.68	1.78	131.633
28558	FPS1	3	49.4867	77.2667	12.0767	35.6867	51.7
24094	FPS2		132.23	181.383	18.08	101.63	136.593
28255	FPS3		29.03	35.6533	7.61333	30.25	19.7433
23326	SS1	3	32.4067	12.2867	9.27667	11.7533	32.4
25516	SS2		35.0933	40.23	18.0867	21.2733	62.8333
27011	SS3		160.813	184.193	33.91	172.027	146.937
14566	SE1	4	115.387	72.95	13.58	92.6333	203.687
16847	SE2		192.68	101.797	34.6067	207.45	416.917
5418	SE3		42.11	6.70667	2.81	33.2167	134.34
10764	SE4		48.6033	22.4	5.82333	72.66	235.6
7961	β-AS1	2	141.303	188.743	28.9433	342.65	425.73
7223	β-AS2		40.6433	22.9267	5.54667	80.04	47.3433

## Sheet: Supplementary Table 3
Supplementary Table 3. Candidate 125 CYPs and 230 UGTs involved in downstream of saponin biosynthesis and their average expression level in five different tissues.
Gene ID	Enzyme name	Numeber	Average FPKM in root	Average FPKM in leaf	Average FPKM in flower	Average FPKM in stem	Average FPKM in fibrous root
5208	CYP	125	44.6533	16.6833	10.86	15.56	23.35
5774			41.57	25.1467	10.1633	38.29	88.95
5821			91.62	61.4067	16.3933	48.0133	157.363
5875			1.81667	3.09667	2.24333	0.673333	2.46333
6219			3.78	3.13667	0.336667	3.76667	20.6
6520			17.9433	2.75667	1.90667	8.97333	16.8567
6648			39.6867	27.0033	15.64	28.46	31.46
6829			96.4367	90.5567	29.4633	101.29	217.84
7403			65.63	55.9867	138.843	76.3533	39.0767
8188			28.2633	11.0267	27.5367	21.9167	12.9533
10187			5.38667	2.49667	5.03667	2.97333	2.49333
11662			6.19667	4.04333	0.203333	3.18333	13.8767
12119			805.723	307.087	98.5567	498.163	785.46
12578			4.18333	3.67	1.11	1.96333	5.16
13422			3.7	2.21667	1.74	1.54	12.2467
13994			4.85	11.9667	5.97667	13.0267	2.06
14236			2.84	2.40667	1.28333	1.17	2.91667
14903			2.05667	10.8567	0	8.60333	6.24667
15122			405.367	301.26	336.38	1438.62	131.797
15344			30.0567	18.3467	7.16	94.9833	46.7867
15624			2.61667	1.75333	2.12	0.916667	2.18333
15771			9.97	26.49	6.05333	9.90333	6.91333
16020			24.9733	18.23	26.9167	13.8633	6.36
16706			26.0233	89.5067	10.22	28.6933	88.5467
17376			2.58333	56.31	23.72	6.85	12.96
17904			3.36	98.7033	20.2067	4.10333	21.95
18190			37.3733	25.44	9.07	14.4733	31.93
18298			84.7933	43.5233	27.0567	156.11	205.89
18370			42.8633	0	2.92	17.1967	79.8333
18518			46.82	39.45	7.15333	61.17	103.663
18549			3.09333	1.13667	0.24	1.1	6.81
18853			55.01	62.6333	24.9867	41.5633	30.22
18909			41.4833	76.88	9.93333	35.5633	86.85
19169			20.5833	8.04667	88.3267	32.5433	0.546667
19290			67.7633	64.9633	14.5767	105.613	137.273
19361			56.5733	67.2733	6.55333	54.8067	26.34
19416			19.32	56.6867	18.4767	33.0333	8.49
19427			212.77	122.943	66.5733	206.56	440.4
19506			96.26	225.917	54.13	207.047	240.903
19521			23.35	9.57	7.23667	18.7833	4.19333
19525			2.21	0.883333	12.9667	0.09	0.466667
19565			3.49	0.54	0.12	1.55	11.06
19603			102.25	12.2767	14.36	334.423	274.03
19649			120.95	128.543	25.75	104.033	201.467
19759			41.1	37.7767	21.07	55.03	9.51667
19948			11.3033	12.46	5.11667	21.7833	17.0467
19997			262.713	332.887	110.92	613.95	541.143
20042			289.01	279.463	56.45	249.22	1876.44
20043			58.79	77.57	9.59667	61.4933	123.803
20059			74.7867	30.85	4.67	64.2367	90.52
20363			10.05	17.2533	12.56	74.28	21.5033
20488			80.02	280.723	62.9233	138.4	167.01
20492			11.64	3.67333	0.36	2.67667	5.09667
20499			48.8967	18.4067	61.8067	17.8067	19.4467
20870			16.5167	3.08	8.20333	7.21667	6.00333
20888			4.88667	8.32	3.87333	1.68333	2.36
20920			61.9233	60.8267	18.4233	31.2533	55.5033
20990			5.26333	5.25	12.1333	26.44	5.81333
21035			7.76333	13.3433	11.6367	7.23333	6.25
21040			7.99333	5.91667	8.52	13.4033	11.0767
21112			11.5067	13.0133	7.38	6.74667	4.59
21185			2.85333	6.35	2.24333	17.0967	6.03
21203			47.36	5.04667	2.04333	1.45667	3.69333
21214			80.89	153.62	15.22	27.1333	60.0833
21225			2.88667	110.973	28.5567	76.8267	9.04667
21433			20.2467	80.59	5.13333	57.6933	99.3233
21469			4.67	6.51667	1.97	2.68	2.18667
21566			23.9933	29.2533	9.91	6.87333	17.03
21583			8.63667	18.0167	3.33667	4.81667	0.6
21681			37.39	61.5167	9.11	131.433	69.8
21683			5.45	2.37	12.9133	9.31	9.94333
21790			52.6333	133.623	52.1367	55.84	52.6867
21886			1.26667	2.89	0.566667	1.71	1.61
21961			7.56	0.696667	1.8	0.726667	2.96667
22068			46.44	14.7067	19.7133	21.4767	42.8733
22104			4.51333	5.19333	1.51	2.58667	4.46333
22433			78.4567	53.1467	16.83	87.03	152.313
22443			50.7767	109.557	38.1667	23.1033	23.4733
22970			34.3233	8.71667	5.85	257.157	24
22972			23.63	1.05667	10.2933	11.1467	8.61
22992			5.11	0.5	1.1	0.05	45.2833
23017			56.49	23.7433	0.823333	55.0567	256.647
23106			419.257	299.78	56.5533	419.6	795.327
23175			18.83	45.26	5.83667	28.4867	50.0967
23290			5.33667	26.3667	3.32667	10.6167	16.7033
23304			66.74	73.76	6.26	66.7967	174.513
23323			361.463	78.5033	11.54	103.24	382.267
23330			101.82	128.543	17.8433	68.8033	186.47
23442			22.3367	23.18	15.22	16.0967	14.0867
23473			23.94	28.1	14.4333	22.0533	32.7267
23488			15.4267	9.01333	1.47	28.32	54.2567
23491			8.89	5.20333	8.68	12.7367	2.45333
23507			39.4367	29.3367	12.7167	64.58	141.817
23528			7.24	19.57	31.2733	3.99333	29.9767
23859			20.8033	10	10.0867	13.8767	9.83
24058			26.7567	3.27333	14.12	5.78	7.12333
24224			12.7733	57.8167	4.23667	10.6033	13.43
24386			5.16667	13.7467	23.2933	7.44667	3.94667
24437			4.24667	16.6233	10.36	17.3267	8.39333
24534			49.9	46.1967	5.04333	28.4267	39.9367
24539			8.53333	15.6333	4.83667	5.64333	5.16667
24706			12.43	72.0233	30.3033	61.5167	50.1467
24792			1.69	0.693333	14.79	10.08	1.15667
24809			8.76	59.2733	39.68	7.97333	44.3733
24832			4.3	24.5233	10.9267	51.5133	51.6233
25101			75.1733	18.7933	13.45	39.3833	40.6233
25115			10.7267	2.44333	0.583333	0.173333	1.44
25121			32.1967	22.89	9.89333	27.39	43.0733
25181			25.72	40.93	13.4933	70.7	86.44
25475			2.03667	6.51	2.1	5.00333	5.57
25720			7.72667	7.73	24.0933	5.38	2.98667
25836			18.89	138.723	126.433	83.2933	84.8967
26162			1.21667	4.51	1.84	4.05333	2.04333
26276			2.27667	1.44333	6	3.58	2.31333
26545			5.94667	34.8367	23.2067	7.37	2.32667
26588			54.0833	0.203333	0.436667	2.28333	6.34667
26624			7.54667	9.35333	12.5933	10.6633	1.24
27501			18.8267	12.9967	3.41	4.89667	1.27
27790			27.46	81.85	6.52	42.65	48.98
27920			2.99333	60.4567	5.41	7.75667	1.74667
29789			11.0233	10.77	1.21	29.49	43.03
38489			18.3767	10.83	100.37	8.95333	4.51
39789			12.1367	8.14333	3.13667	24.9867	27.4833
45355			13.1	11.7867	1.79333	7.83	5.28667
46393			3.73	25	21.0967	15.9067	13.3433
10033	UGT	230	42.1933	30.9333	29.3867	38.1467	46.1967
10265			16.4567	3.13333	12.6333	5.76667	6.07333
10287			48.68	22.3767	8.83667	68.1167	31.5
10332			11.0333	9.41333	3.15667	6.72667	7.42
10414			21.0667	9.59	15.0633	10.8933	13.88
10457			12.7267	7.42333	4.01333	5.98	10.4167
10518			18.9833	27.2	8.52667	14.6267	15.5533
10563			19.4933	21.18	6.43333	10.2033	21.9833
10769			20	10.67	8.16333	14.89	13.77
10833			7.51333	3.71667	62.0633	3.55333	1.54333
10873			20.6	16.9733	8.17	11.5867	9.35333
10892			71.7833	39.7467	14.0133	180.907	95.65
10925			23.4567	16.16	9.72667	8.32667	8.09667
10979			7.92	4	4.14	3.68333	3.61667
11003			55.58	10.6133	3.80333	29.0733	15.9333
11311			16.16	3.33667	13.05	2.53667	2.37
11406			24.2733	18.33	19.9733	13.5633	17.6333
11633			50.45	16.5367	44.0167	5.38667	5.31333
11805			10.1267	4.41	2.97	9.19667	15.52
11894			3.93	2.78667	32.2567	1.82667	3.05333
11968			43.7067	23.3233	9.25333	69.1133	56.45
12529			35.6567	20.09	456.153	56.5633	52.7633
12987			51.0067	26.9367	17.4933	35.3267	28.3367
13118			27.0567	18.9633	6.53667	16.2167	16.17
13349			13.7167	17.78	4.85	34.0367	101.37
13510			9.07	5.07	6.55333	6.73333	5.41333
13658			19.4133	7.34333	3.15	8.55667	6.22667
13664			18.3933	33.06	145.15	14.8767	16.5333
13767			49.7167	24.4433	9.95	16.3433	12.0267
13827			46.2467	31.14	73.57	23.24	24.9267
14298			45.5533	36.5967	20.3267	30.2267	43.2833
14359			31.2933	45.04	28.4433	69.4033	30.39
14446			5.82	5.75	22.74	9.07667	8.98
14617			37.5233	9.53333	3.75	18.85	21.0467
14975			10.77	30.6533	62.66	21.1467	7.57667
15068			17.67	8.02667	11.2933	7.21667	5.80333
15217			22.0033	17.7567	6.86	9.59667	9.3
1524			46.8467	18.9733	9.11	58.9167	43.6833
15443			15.9833	54.7233	64.88	36.7133	22.83
156			18.2733	10.09	7.18	9.60333	13.7233
15797			14.6867	4.39667	0.773333	3.02333	6.75
15957			20.5433	14.5233	32.0133	8.52	8.40667
16162			7.74333	3.75667	24.1	4.41333	1.21
16444			53.8733	27.6867	5.36667	18.49	32.5667
16620			12.7633	2.25667	0.896667	3.51	1.60333
16642			195.277	86.4467	42.4433	120.1	117.943
16679			13.4167	7.64667	1.94667	4.94	9.36
16831			16.9833	28.1167	18.5167	26.2667	12.3733
16881			7.88333	4.62667	1.82667	4.08667	5.49
17080			8.62	10.11	3.95667	14.1833	8.82
17290			19.4	22.1067	12.1333	16.2767	18.1867
17311			262.15	218.893	189.137	162.79	294.493
17317			26.7567	10.3133	4.9	14.1633	15.3833
17371			195.67	128.713	38.4233	193.243	149.88
17556			44.94	10.17	4.06333	11.3267	2.01333
17704			52.2133	21.2333	8.87333	39.17	16.3633
17736			52.3767	3.36	1.11	2.39667	4.92
17959			8.21	6.42667	6.17333	5.66333	6.30667
17999			43.1667	39.0733	29.9533	62.6567	29.7333
18091			23.3567	11.5967	5.66333	7.54333	5.9
18097			48.86	20.5333	7.83333	36.6467	17.9233
18191			75.32	24.92	16.85	69.5133	84.35
18359			46.8633	80.85	3.38667	111.193	193.367
18538			14.95	7.46333	4.31333	13.2267	8.71667
19014			21.41	5.91333	8	34.0367	17.6833
19261			39.1667	7.76	4.88333	22.1267	7.40333
19281			12.3633	11.7367	2.72667	42.6467	40.8333
19895			73.4933	56.0433	41.4833	123.08	49.8767
19961			16.2467	5.82	4.55	8.36667	11.6
20338			27.1833	38.1133	41.3633	31.6467	44.1633
20394			50.92	19.3533	7.85667	10.34	18.3733
20444			4.31333	2.83667	25.6	2.62667	3.49667
20534			6.03333	2.70333	1.80333	12.4933	2.20667
20665			61.62	19.4833	48.21	18.3267	37.9767
20687			7.45667	47.7533	6.8	15.7	7.98667
20715			36.1033	43.21	9.56333	71.86	238.84
20722			8.65	2.72	90.6033	1.74	4.87333
21068			16.19	20.2067	4.82333	23.6267	22.7233
21165			140.923	142.177	34.6833	177.28	246.507
21210			41.3067	54.4933	48.77	47.79	36.5033
21401			77.5933	47.65	20.7567	72.3933	58.8333
21645			24.9033	11.52	5.79333	14.76	11.5667
21647			25.6967	12.36	258.067	13.87	11.14
21723			23.69	30.5233	27.1133	143.187	8.98667
21779			5.43667	13.51	2.87667	6.17333	2.76667
21799			63.7833	27.5633	8.27	60.87	21.91
22118			15.65	4.19333	3.86667	6.50333	6.04667
22180			49.3633	35.6433	22.12	19.31	6.86333
22249			13.6067	11.08	5.63	12.3433	8.32667
22274			74.9967	48.6867	27.35	67.88	55.0767
22354			12.1433	5.17667	54.8133	7.06333	6.82667
22367			0.39	10.4967	11.2233	2.14333	2.13667
22518			1.34333	6.5	1.69333	10.38	16.7133
22575			12.1133	8.45333	10.4367	6.20667	8.91
22958			20.7533	36.72	25.69	23.2433	24.7233
22960			48.7067	35.4967	16.6667	42.7333	31.4867
22989			27.6167	18.9133	46.6333	26.0367	10.58
23194			60.4233	29.2067	2.63333	106.02	202.783
23230			172.703	178.173	41.94	304.443	217.447
23336			26.3033	25.3633	4.95333	63.6167	51.39
23538			6.92	3.75333	10.0633	1.68333	0.633333
23539			5.82667	1.57667	22.5	7.45	1.58333
23649			17.3733	7.18333	24.64	12.2633	12.1767
23696			17.7633	18.2	12.2833	22.1433	12.61
23726			20.8233	19.1333	9.95	20.3967	13.65
2374			14.94	13.6267	10.0467	8.77667	7.60333
23867			48.88	41.3633	11.3167	184.027	13.7233
24001			23.21	10.8967	11.02	9.20667	7.79
24102			31.7367	92.3267	13.0667	39.6367	15.5533
24104			17.1133	9.54333	5.97	13.4733	1.98
24428			9.87667	2.18	0.623333	8.61667	51.0233
24541			19.62	6.42	4.78667	26.4767	46.3833
24633			24.81	17.0333	7.7	18.6467	11.25
24698			0.566667	26.3133	4.49	24.4633	7.58
24724			31.1267	3.95333	58.7667	11.5233	33.2433
24880			7.95333	6.27333	58.56	3.66667	5.72667
24890			11.4433	6.14333	12.7333	6.26667	5.42333
24915			10.7333	14.17	83.2433	10.8567	17.34
24920			15.4033	10.0133	56.3433	12.0767	13.8333
25251			1.23	11.5533	0.753333	9.3	3.37667
25307			5.38	50.8333	8.60667	16.3	8.29333
25385			47.3433	72.8	15.9367	46.1933	59.1267
25737			12.23	13.8433	5.66	12.5667	9.08333
25830			48.3267	53.9167	18.06	39.5833	37.75
25888			6.33333	0.826667	7.67	1.36	2
25899			2.73333	2.47333	12.0033	3.6	0.966667
26001			36.29	12.7767	13.34	17.6733	21.1733
26044			22.8467	19.94	132.963	21.7233	10.8367
26234			86.6467	43.49	19.21	47.77	68.6267
26383			86.2	32.4467	24.82	58.4467	84.21
26511			8.19667	2.76	331.053	9.15667	6.59667
26601			1.54	4.78667	23.96	0.38	4.68333
26786			19.06	42.75	11.5567	32.1967	34.34
26841			19.2367	18.5067	20.3833	26.7567	16.3933
27009			2.42	21.5967	9.47333	1.75667	1.97667
27051			27.93	5.53333	2.12	2.22667	10.8067
27335			0.166667	0.663333	9.24	0.11	0.113333
2741			15.66	18.9533	30.6567	27.9467	20.95
27530			19.98	10.93	29.2667	12.7467	11.1633
27813			14.7333	14.5467	5.18333	11.1233	10.61
27946			16.5033	17.1233	29.62	4.18	15.6333
28041			129.623	97.0567	58.5333	190.133	27.3
28186			4.11333	10.7267	0.506667	0.866667	3.00333
28289			29.63	100.02	10.1433	29.7933	58.08
28499			170.163	93.65	13.3067	90.37	63.8967
28564			108.673	35.03	15.7433	66.6033	30.8467
28964			13.16	289.077	24.59	38.8233	7.88
28995			9.67333	6.15333	11.2433	5.32333	6.07667
29220			5.95	30.9133	19.7633	36.6267	28.8133
29384			16.8667	12.1033	14.6467	12.02	12.8833
29667			23.8333	33.15	1.36	3.17333	28.3567
30301			150.92	171.237	88.11	692.177	518.217
30396			24.5133	12.3933	28.66	11.6633	11.15
30838			26.5533	15.76	19.4567	16.9933	5.97667
3093			64.1433	13.1933	12.24	29.1667	38.0133
32603			44.45	29.5967	19.6067	29.28	31.94
3266			9.95333	34.0333	3.97	57.93	28.8233
34120			4.17	2.95667	0.413333	1.56	12.89
34201			14.23	15.7633	17.6267	14.76	10.6667
34318			67.4333	71.1	35.3267	49.91	44
3485			12.9267	15.8667	7.03667	7.47	7.04667
34998			15.2467	79.4067	31.9367	12.8	24.3733
35191			24.3933	27.06	9.62333	25.4767	16.74
3577			47.9233	11.3067	9.41667	13.9	23.07
36126			19.6133	49.43	5.82333	69.11	32.3
36323			97.38	149.977	30.4133	152.23	302.843
36891			11.8033	10.34	49.2133	4.97	5.58333
37002			19.8933	21.4967	10.8067	10.69	16.5467
37077			162.1	46.5867	9.83	60.37	158.047
3744			12.16	27.0533	101.053	11.45	9.73333
37527			350.247	250.397	60.23	787.863	858.09
37715			28.57	14.0133	0.956667	10.3267	64.6833
38527			62.3533	132.823	12.7833	886.687	131.84
38915			62.2033	63.7567	28.38	86.6067	65.3333
39019			254.957	128.247	83.2367	321.827	265.853
39064			69.0767	141.553	21.6333	107.077	210.113
39241			99.5033	62	182.163	51.49	85.4767
39650			57.8867	51.79	81.1733	38.6567	43.7567
39763			26.4133	38.8033	5.39333	16.7767	65
40062			17.01	18.4733	21.5933	14.6	12.12
4038			24.59	78.1033	62.8467	39.1433	18.0867
40583			29.52	5.76333	9.20667	4.59333	12.48
40601			71.44	176.933	22.6	134.54	236.153
41126			1246.04	855.09	127.133	1408.99	2091.3
41596			24.3867	2.35667	15.2767	14.0167	28.94
4160			8.66333	24.0933	15.4833	1.97333	7.82667
4171			12.7167	9.13333	17.09	8.68	6.30333
43167			7.78667	9.35	10.0433	2.77667	5.48667
44073			20.8567	32.1667	23.68	24.9333	17.41
4652			20.58	103.34	127.013	35.3033	21.8033
46550			159.517	532.943	134.347	412.427	540.117
46745			313.357	520.457	205.547	243.37	335.773
46979			273.307	706.603	82.9433	314.53	722.423
47145			48.9333	117.203	35.37	61.7067	50.58
4790			23.4733	7.52667	4.22667	8.79	8.69
5161			19.1467	11.95	3.88667	13.9933	11.4967
5388			211.837	539.697	119.983	243.483	378.063
5492			20.5367	14.4067	5.46333	9.54	9.28333
5620			24.6467	11.6933	12.07	11.92	16.41
5705			123.943	66.2533	44.4733	95.96	78.9067
5802			51.19	38.9967	21.81	39.32	61.6833
5912			34.98	12.2033	8.15	14.76	19.7867
6065			11.6733	8.10333	5.29	5.64333	5.05
6315			13.4833	5.40667	2.22333	10.1867	4.79
6446			93.88	45.08	154.323	58.9067	22.4433
6619			14.8067	6.77333	57.3267	6.35667	6.8
667			43.3233	35.7733	67.43	38.7733	34.9367
6893			32.0733	50.3567	7.70333	84.3333	55.9767
6903			29.0767	11.52	175.927	6.80333	5.44
6965			9.28667	21.7	15.4767	2.14333	9.53333
6967			22.54	10.28	6.94	19.3867	15.0367
6993			25.25	18.7767	5.13667	24.7267	11.64
7121			37.47	22.81	16.8	39.1933	42.7633
7355			15.95	14.8667	6.04333	16.98	14.3567
7603			49.1133	9.27667	15.1733	26.0833	20.4233
7679			61.5033	12.99	6.37667	28.0467	19.15
7684			23.5467	7.99	11.8	6.22667	5.65333
8080			23.6533	41.1333	6.24333	61.5233	9.67
8167			38.16	35.1333	14.9	27.8133	32.65
8337			81.17	22.0233	10.4133	19.6567	26.1233
8603			5.98667	13.8633	2.78333	8.61667	8.16667
8613			47.62	23.32	23.8667	38.2867	40.4233
8624			27.9833	17.9833	31.09	20.37	12.48
8959			30.57	2.36	6.07	10.66	11.34
9127			26.3533	31.35	16.1667	43.2	46.6367
9376			16.6333	5.38	7.67333	10.53	7.18
9516			13.4067	15.7033	5.52	31.3567	14.4067
9687			21.1033	11.31	9.21	11.4667	10.0767
9824			6.48667	5.6	79.8733	9.00333	4.36
9985			29.1867	16.2433	12.45	15.4633	16.14

## Sheet: Supplementary Table 4
Supplementary Table 4. Correlation analysis between the expression of CYP and UGT transcripts and saponins contents.
Triterpene Saponins genes	Hederagenin	Asperosaponin VI	Hederacoside C	Alpha-Hederin	dipsacoside B
mbCYP- 24386	-0.762371	-0.220414	-0.199779	0.532129	0.791979
mbUGT- 41	0.568898	-0.149179	-0.204256	-0.297343	-0.392339
mbUGT- 1640	0.368923	0.261915	0.291028	-0.43722	-0.777276
mbUGT- 2566	0.587419	-0.160971	-0.20471	-0.325322	-0.394428
mbUGT- 6158	0.25379	-0.105428	-0.139541	-0.233459	-0.269837
mbUGT- 14975	-0.84205	-0.308773	-0.263609	0.582409	0.683876
mbUGT- 24644	-0.376948	-0.259663	-0.261809	0.330491	0.490038
mbUGT- 25899	-0.819129	0.0735939	0.166204	0.426228	0.196065
mbUGT- 27569	-0.642842	0.0711347	0.0622681	0.505381	0.704718
mrCYP- 25629	0.22326	0.41262	0.469343	-0.158424	-0.855099
mrUGT- 28964	-0.370777	-0.118702	-0.16644	0.0696557	0.970053
mrUGT- 34905	-0.198286	-0.0879023	-0.122654	0.0684696	0.408292
mgCYP- 16020	-0.369111	0.67763	0.694412	-0.238986	0.506083
mgCYP- 23553	-0.384222	0.102847	0.105533	-0.0325618	0.838406
mgCYP- 26545	-0.698257	-0.0596707	-0.0595666	0.417609	0.883991
mgUGT- 22101	-0.399366	0.625792	0.631632	-0.0951897	0.619029
mmUGT- 39241	0.392012	0.873023	0.873904	-0.576835	-0.395495
myCYP- 20499	-0.0152376	0.921292	0.957354	-0.391891	-0.201729
myUGT- 7971	-0.133129	0.40808	0.422373	0.141077	0.0659343
myUGT- 8621	-0.496608	0.678383	0.729421	-0.119069	0.282748
myUGT- 9918	-0.326036	0.646032	0.639111	0.0355245	0.461056
myUGT- 11311	-0.173361	0.892936	0.93435	-0.207651	-0.0940591
myUGT- 11633	-0.344123	0.80853	0.840884	-0.00161587	0.154136
myUGT- 13827	-0.117024	0.919786	0.938563	-0.373615	0.124467
myUGT- 15957	-0.313818	0.825074	0.845328	-0.147601	0.282397
myUGT- 17374	-0.566711	0.456044	0.531709	0.415795	0.120268
myUGT- 25075	-0.588828	0.634011	0.702003	0.136316	0.162131
myUGT- 26318	-0.279547	0.744663	0.751018	-0.225053	0.400776
myUGT- 27530	0.00392281	0.818022	0.842898	-0.566495	-0.0560034
myUGT- 30396	0.0329175	0.932469	0.941599	-0.565438	0.0332143

## Sheet: Supplementary Table 6
Supplementary Table 6. The average expression level of all proteins in three different tissues.
Protein	Average LFQ intensity in flower	Average LFQ intensity in leaf	Average LFQ intensity in root
TRANSCRIPT-12110_ORF	9642700	0	0
TRANSCRIPT-10039_ORF	61790000	8.79233e+06	0
TRANSCRIPT-10101_ORF	0	0	26970800
TRANSCRIPT-10106_ORF	2.34833e+08	5.90313e+07	2.12504e+08
TRANSCRIPT-726_ORF	1.51003e+07	0	0
TRANSCRIPT-18539_ORF	1.87107e+09	1.96493e+09	2.03107e+08
TRANSCRIPT-10168_ORF_1	8298400	1.91667e+06	0
TRANSCRIPT-102_ORF	10005000	0	0
TRANSCRIPT-10225_ORF	5.78837e+07	3.10147e+07	2.74877e+08
TRANSCRIPT-10233_ORF	7586100	0	0
TRANSCRIPT-10242_ORF	9.45693e+08	834280000	0
TRANSCRIPT-10244_ORF	3.57577e+08	3.61837e+08	0
TRANSCRIPT-10249_ORF	1.24184e+07	4.85917e+06	0
TRANSCRIPT-43573_ORF	3.80767e+06	1.76997e+07	0
TRANSCRIPT-10259_ORF	8.97767e+07	6.70533e+07	0
TRANSCRIPT-10309_ORF	7763100	0	0
TRANSCRIPT-10311_ORF	1.16006e+08	49902000	0
TRANSCRIPT-1054_ORF	6458000	0	0
TRANSCRIPT-10324_ORF	6.43497e+07	1.64463e+08	0
TRANSCRIPT-10327_ORF	1.60017e+06	1156300	0
TRANSCRIPT-10346_ORF	66023000	2.45057e+07	0
TRANSCRIPT-10353_ORF	8110000	1.60527e+06	0
TRANSCRIPT-10360_ORF_1	0	0	1.63447e+07
TRANSCRIPT-10384_ORF_1	1.30507e+07	2.24107e+07	0
TRANSCRIPT-1042_ORF	1.44053e+07	0	0
TRANSCRIPT-10421_ORF	2.41217e+06	0	0
TRANSCRIPT-1044_ORF	2.59393e+06	0	0
TRANSCRIPT-9595_ORF	0	0	0
TRANSCRIPT-10469_ORF	292373000	1.89223e+06	0
TRANSCRIPT-9478_ORF	14133000	0	0
TRANSCRIPT-10527_ORF	3.44547e+08	2.19913e+08	0
TRANSCRIPT-10531_ORF	2.09577e+08	1.98287e+08	0
TRANSCRIPT-10539_ORF	132684000	85210000	230380000
TRANSCRIPT-10553_ORF	5.20293e+06	2.17083e+06	0
TRANSCRIPT-10559_ORF	2.93547e+07	15984000	0
TRANSCRIPT-2241_ORF	1.91923e+07	1.10337e+07	0
TRANSCRIPT-9985_ORF	1.49453e+08	65860000	0
TRANSCRIPT-106_ORF	1.28477e+06	2.11373e+06	1.55693e+07
TRANSCRIPT-10641_ORF	7.19633e+06	35422000	0
TRANSCRIPT-10652_ORF	2.42733e+08	2.20123e+08	0
TRANSCRIPT-1121_ORF	7.68693e+06	4994500	0
TRANSCRIPT-7624_ORF	3.98953e+07	1.93587e+07	0
TRANSCRIPT-10737_ORF_1	4.82347e+06	0	0
TRANSCRIPT-19834_ORF	3.22247e+08	1.72853e+09	0
TRANSCRIPT-4541_ORF	8.60087e+07	5.59273e+08	0
TRANSCRIPT-10766_ORF	6915800	0	0
TRANSCRIPT-10791_ORF	3.25543e+07	0	0
TRANSCRIPT-10794_ORF_1	56748000	0	0
TRANSCRIPT-10806_ORF	515150000	5.53763e+08	9388000
TRANSCRIPT-10809_ORF	8.55877e+08	1.57693e+08	3.90967e+07
TRANSCRIPT-10811_ORF	3321800	6.51777e+06	0
TRANSCRIPT-10864_ORF	3.12097e+06	2.52253e+06	0
TRANSCRIPT-109_ORF	9.87033e+06	3.60533e+06	0
TRANSCRIPT-1090_ORF	5813800	431833	0
TRANSCRIPT-10904_ORF	6799100000	3513400000	2.2396e+09
TRANSCRIPT-10921_ORF	4.02073e+08	96650000	0
TRANSCRIPT-1149_ORF	32088000	2386300	0
TRANSCRIPT-2090_ORF_1	0	1.99623e+07	0
TRANSCRIPT-10941_ORF	5535700	0	0
TRANSCRIPT-11443_ORF	1.48017e+07	3.16423e+06	0
TRANSCRIPT-1095_ORF	23636000	38210000	0
TRANSCRIPT-10964_ORF	8.27823e+08	3.17753e+08	484860000
TRANSCRIPT-10970_ORF	1.30153e+08	1.68287e+07	0
TRANSCRIPT-10985_ORF	2.15637e+07	39272000	0
TRANSCRIPT-10986_ORF	1.89147e+06	0	0
TRANSCRIPT-11010_ORF	2.02857e+07	4.51557e+07	0
TRANSCRIPT-11027_ORF	4.45167e+08	1.41987e+08	0
TRANSCRIPT-11030_ORF	5784200	1.91153e+06	0
TRANSCRIPT-42928_ORF	3.02453e+07	0	0
TRANSCRIPT-11035_ORF	8.23833e+06	0	0
TRANSCRIPT-11057_ORF	126531000	1.36473e+07	0
TRANSCRIPT-11061_ORF	2.05367e+06	4852000	0
TRANSCRIPT-13583_ORF	6878000	2.14743e+06	0
TRANSCRIPT-9822_ORF	3.71613e+08	3.02573e+07	0
TRANSCRIPT-11109_ORF	1.99357e+07	827800	0
TRANSCRIPT-11114_ORF	1.75637e+06	1148000	0
TRANSCRIPT-11120_ORF	0	0	2.35723e+07
TRANSCRIPT-11128_ORF	0	0	0
TRANSCRIPT-11154_ORF	0	0	67451000
TRANSCRIPT-11166_ORF	1.66387e+08	868890000	0
TRANSCRIPT-11171_ORF	4.22667e+07	2.48193e+07	0
TRANSCRIPT-11180_ORF	6.69173e+06	4.17577e+07	0
TRANSCRIPT-2874_ORF	4.04197e+06	2.14397e+08	0
TRANSCRIPT-11186_ORF	2.63517e+09	1.74033e+08	14481000
TRANSCRIPT-11196_ORF	1.70663e+07	24554000	44182000
TRANSCRIPT-11229_ORF	1.65947e+07	3.00323e+06	0
TRANSCRIPT-11243_ORF	3.01663e+07	79388000	0
TRANSCRIPT-11271_ORF	2.19017e+07	1.58877e+07	105540000
TRANSCRIPT-1128_ORF	28994000	1.90003e+07	0
TRANSCRIPT-11294_ORF	1.40763e+09	1.24497e+09	0
TRANSCRIPT-11301_ORF	2.43333e+07	0	0
TRANSCRIPT-11332_ORF	2.34713e+08	803700000	0
TRANSCRIPT-1134_ORF	9381000	0	0
TRANSCRIPT-11347_ORF	1.26663e+07	0	0
TRANSCRIPT-11351_ORF	1.33057e+07	0	0
TRANSCRIPT-11361_ORF	2.33873e+08	8.87677e+08	0
TRANSCRIPT-11364_ORF	9.28503e+07	3.77257e+08	0
TRANSCRIPT-9287_ORF	1.84193e+07	32770000	21229000
TRANSCRIPT-11407_ORF	0	1.65073e+06	0
TRANSCRIPT-11410_ORF	36908000	16004000	0
TRANSCRIPT-11415_ORF	20060000	6.06667e+06	0
TRANSCRIPT-11420_ORF	9.52237e+07	210260000	2.45227e+08
TRANSCRIPT-18825_ORF_1	8.78907e+06	0	0
TRANSCRIPT-11439_ORF	1.02537e+06	0	0
TRANSCRIPT-1144_ORF	7.37597e+08	2.69493e+08	0
TRANSCRIPT-12196_ORF_1	8.57233e+06	0	0
TRANSCRIPT-11470_ORF	1.72163e+07	1.56913e+07	0
TRANSCRIPT-11489_ORF	15048000	0	0
TRANSCRIPT-11520_ORF	19611000	13137000	0
TRANSCRIPT-1154_ORF	4.67073e+07	6.30833e+07	0
TRANSCRIPT-11551_ORF	222040000	1542400000	0
TRANSCRIPT-11562_ORF	562450000	2450600000	0
TRANSCRIPT-11583_ORF	5816200	3.91093e+06	0
TRANSCRIPT-11590_ORF	24566000	1.00143e+07	0
TRANSCRIPT-116_ORF	9.34373e+07	3.01093e+08	0
TRANSCRIPT-11626_ORF	2.37263e+08	4.56283e+07	0
TRANSCRIPT-4887_ORF_1	1.08297e+07	10817300	0
TRANSCRIPT-11638_ORF	777550000	6.55223e+08	2.84147e+07
TRANSCRIPT-1164_ORF	26120000	9.45917e+07	0
TRANSCRIPT-11644_ORF	2.94973e+08	1.64903e+08	0
TRANSCRIPT-11835_ORF	38264000	18137000	0
TRANSCRIPT-11666_ORF	50614000	1.07557e+07	0
TRANSCRIPT-36023_ORF_1	0	7.36847e+07	0
TRANSCRIPT-30508_ORF	4.68923e+07	3.53777e+07	0
TRANSCRIPT-11714_ORF	3.36317e+08	2.29737e+08	198650000
TRANSCRIPT-11725_ORF	2.08683e+07	0	0
TRANSCRIPT-11750_ORF	6.35417e+07	5.67567e+07	0
TRANSCRIPT-11762_ORF	20893000	2.06133e+07	0
TRANSCRIPT-11764_ORF	3.73433e+06	0	0
TRANSCRIPT-11799_ORF	421070000	3.06297e+09	861500
TRANSCRIPT-1442_ORF	9.97933e+06	1.79633e+06	0
TRANSCRIPT-11845_ORF	4.64867e+07	4.69933e+07	0
TRANSCRIPT-11851_ORF	5.15393e+07	135710000	0
TRANSCRIPT-1186_ORF	33686000	3.36577e+07	0
TRANSCRIPT-1186_ORF_1	1.22573e+06	0	2.67237e+07
TRANSCRIPT-1187_ORF	3.01693e+07	5.99233e+06	0
TRANSCRIPT-4255_ORF	6.41487e+06	2477800	0
TRANSCRIPT-11916_ORF	3.32247e+08	127839000	0
TRANSCRIPT-11953_ORF	56391000	103557000	5.19467e+06
TRANSCRIPT-11981_ORF	6.63047e+06	1.44543e+06	0
TRANSCRIPT-11982_ORF	0	0	19692000
TRANSCRIPT-11989_ORF	1.22933e+07	4.19933e+07	0
TRANSCRIPT-11995_ORF	1.02397e+06	0	0
TRANSCRIPT-11998_ORF	4.53783e+08	154430000	0
TRANSCRIPT-13091_ORF	2.22817e+07	3.27343e+07	0
TRANSCRIPT-12028_ORF	111270000	1.15803e+08	0
TRANSCRIPT-12046_ORF	5.83257e+07	15161000	0
TRANSCRIPT-8724_ORF	25990000	3.98267e+07	4.00733e+07
TRANSCRIPT-12077_ORF	9254000	8.46867e+06	0
TRANSCRIPT-12119_ORF	4.87933e+07	2.07581e+08	380770000
TRANSCRIPT-1719_ORF	1.51697e+07	9196000	0
TRANSCRIPT-12962_ORF	1.10597e+07	14619000	0
TRANSCRIPT-12157_ORF	3.67093e+07	25397000	3.06237e+06
TRANSCRIPT-1216_ORF	1.30035e+09	7.18333e+08	4.43767e+07
TRANSCRIPT-19770_ORF	1.43633e+08	26965000	0
TRANSCRIPT-43015_ORF	4.03293e+09	4170600000	0
TRANSCRIPT-12181_ORF	9.62493e+07	7.88557e+07	0
TRANSCRIPT-1889_ORF	25408000	14608000	0
TRANSCRIPT-12213_ORF	8.55343e+08	5.12153e+08	0
TRANSCRIPT-12215_ORF	65945000	3.82833e+06	0
TRANSCRIPT-486_ORF	1.87087e+07	3.10387e+06	0
TRANSCRIPT-12223_ORF	6691900	3943000	0
TRANSCRIPT-12246_ORF	2.37773e+06	0	0
TRANSCRIPT-12257_ORF	2.50523e+07	4.21543e+07	0
TRANSCRIPT-12269_ORF	2.74877e+09	1.78083e+09	3.55633e+08
TRANSCRIPT-12271_ORF	3.00707e+07	25964000	0
TRANSCRIPT-12295_ORF	5.55353e+07	3.42977e+07	0
TRANSCRIPT-12296_ORF	1.57487e+07	0	0
TRANSCRIPT-12319_ORF	1.75993e+09	2.75017e+09	6.14367e+07
TRANSCRIPT-1233_ORF_1	2.26143e+07	2.78747e+06	0
TRANSCRIPT-12342_ORF	1.25413e+07	10522400	28666000
TRANSCRIPT-12344_ORF	1.60147e+08	8.10847e+07	0
TRANSCRIPT-12358_ORF	132583000	6571500	0
TRANSCRIPT-12359_ORF	1.19573e+08	2.04223e+07	0
TRANSCRIPT-13688_ORF	5.58843e+06	0	0
TRANSCRIPT-12381_ORF	0	0	1.42683e+07
TRANSCRIPT-12433_ORF	318700000	3.84673e+08	26943000
TRANSCRIPT-12438_ORF	1.63567e+08	4.65537e+07	23532000
TRANSCRIPT-12445_ORF	5.80637e+07	4.57633e+07	0
TRANSCRIPT-22451_ORF	52078000	0	0
TRANSCRIPT-12466_ORF	7.66747e+06	13969000	0
TRANSCRIPT-12477_ORF	3.35227e+08	238320000	0
TRANSCRIPT-125_ORF	0	0	9.42367e+06
TRANSCRIPT-12500_ORF	5.94593e+07	3.58523e+07	0
TRANSCRIPT-12508_ORF	1.05322e+08	5.87827e+07	0
TRANSCRIPT-12513_ORF	40276000	25102800	0
TRANSCRIPT-12546_ORF	3.48347e+08	2.04074e+08	9.81927e+08
TRANSCRIPT-12553_ORF	5.54353e+06	5364900	0
TRANSCRIPT-12564_ORF	6.90133e+08	1553100000	0
TRANSCRIPT-12586_ORF	5.99617e+06	0	0
TRANSCRIPT-12590_ORF	3.66467e+06	0	0
TRANSCRIPT-12607_ORF	1.8861e+08	2.29013e+07	0
TRANSCRIPT-12617_ORF	1.50509e+08	2.68547e+07	0
TRANSCRIPT-3612_ORF	2.83763e+07	2.90663e+07	0
TRANSCRIPT-12645_ORF	17118100	7.43133e+06	0
TRANSCRIPT-12666_ORF	2.66753e+07	2.49487e+07	0
TRANSCRIPT-1267_ORF	44011000	61626000	0
TRANSCRIPT-12674_ORF	7.00817e+06	2.29537e+06	0
TRANSCRIPT-1268_ORF	5655800	2.09147e+06	0
TRANSCRIPT-1268_ORF_1	0	1.74623e+07	0
TRANSCRIPT-4646_ORF	56331000	0	0
TRANSCRIPT-12702_ORF	90759000	702710000	0
TRANSCRIPT-12713_ORF	4.06683e+07	20787000	0
TRANSCRIPT-1275_ORF	35790000	2.40993e+07	0
TRANSCRIPT-12769_ORF	9.65317e+06	0	0
TRANSCRIPT-12770_ORF	0	0	0
TRANSCRIPT-21828_ORF	0	0	1.45517e+07
TRANSCRIPT-12790_ORF	1.44183e+08	1.60477e+08	0
TRANSCRIPT-12794_ORF	1.03266e+07	1.19791e+07	0
TRANSCRIPT-12812_ORF	0	2.99833e+07	1.32513e+07
TRANSCRIPT-3473_ORF	101367000	96735000	1.60697e+08
TRANSCRIPT-12857_ORF	3.52057e+07	1.08153e+07	0
TRANSCRIPT-1286_ORF	2.08803e+08	8.69827e+08	0
TRANSCRIPT-1286_ORF_1	42839000	6.38303e+07	0
TRANSCRIPT-12870_ORF	1.00409e+09	2.95723e+08	0
TRANSCRIPT-12909_ORF	3.94757e+07	1.42493e+07	0
TRANSCRIPT-12916_ORF	1759000	16314000	0
TRANSCRIPT-12934_ORF	4.04583e+08	2.79807e+08	1.57707e+08
TRANSCRIPT-12954_ORF	1.72657e+08	5.87633e+07	0
TRANSCRIPT-22629_ORF	1.25253e+07	3108400	0
TRANSCRIPT-12985_ORF	554220000	2.06943e+08	0
TRANSCRIPT-13043_ORF	94752000	4.83113e+07	0
TRANSCRIPT-13084_ORF	1.74983e+07	4.40407e+06	0
TRANSCRIPT-13094_ORF	1.04376e+07	22265000	0
TRANSCRIPT-131_ORF	0	0	3.88333e+07
TRANSCRIPT-13102_ORF	1.49903e+08	4.90757e+07	2.41663e+08
TRANSCRIPT-13108_ORF	49098000	3.86417e+07	0
TRANSCRIPT-35650_ORF	3.70867e+06	4.85453e+07	0
TRANSCRIPT-1312_ORF_1	10724700	4.20753e+06	1.24373e+07
TRANSCRIPT-13129_ORF	3.89113e+08	1.00847e+09	2.78667e+07
TRANSCRIPT-13142_ORF	30938000	13147000	0
TRANSCRIPT-13174_ORF	128950000	188230000	23712000
TRANSCRIPT-16951_ORF	2.53457e+07	9.02233e+06	0
TRANSCRIPT-13195_ORF_1	27242000	0	0
TRANSCRIPT-13213_ORF	6.12293e+07	0	0
TRANSCRIPT-13215_ORF	41494000	0	0
TRANSCRIPT-13219_ORF	4.42793e+09	5.01817e+09	62280000
TRANSCRIPT-13240_ORF	1.90321e+06	3.27813e+07	807314160
TRANSCRIPT-14368_ORF_1	2.13287e+07	2.12774e+07	0
TRANSCRIPT-13314_ORF	7.77173e+07	5.84963e+07	0
TRANSCRIPT-15416_ORF	3.86777e+07	2.52617e+07	0
TRANSCRIPT-13322_ORF	1.01789e+07	1.17167e+06	0
TRANSCRIPT-17205_ORF	1.37073e+07	3.54433e+06	0
TRANSCRIPT-13338_ORF	1.04418e+07	0	0
TRANSCRIPT-13353_ORF	6492000	8.71667e+06	0
TRANSCRIPT-13364_ORF	6.76147e+06	6.32257e+06	0
TRANSCRIPT-13374_ORF	2.07417e+08	8.69113e+07	1.54739e+08
TRANSCRIPT-8145_ORF	8124000	0	0
TRANSCRIPT-13384_ORF	2649700000	1.13552e+09	1.87933e+07
TRANSCRIPT-1467_ORF	4.45593e+07	8205100	0
TRANSCRIPT-15538_ORF	7.05417e+06	1.13038e+07	911033
TRANSCRIPT-1346_ORF	9316000	0	0
TRANSCRIPT-13473_ORF	184410000	9.03827e+07	0
TRANSCRIPT-13493_ORF	2.37703e+07	0	0
TRANSCRIPT-13510_ORF	2.57923e+07	7.41367e+07	0
TRANSCRIPT-13524_ORF	8.99163e+06	0	0
TRANSCRIPT-13525_ORF	1.73863e+07	64220000	0
TRANSCRIPT-1353_ORF	10775300	5475400	0
TRANSCRIPT-13541_ORF	1.18252e+07	51812000	0
TRANSCRIPT-13541_ORF_1	4.88923e+06	0	0
TRANSCRIPT-13555_ORF	0	1.46167e+07	0
TRANSCRIPT-13557_ORF	1.09327e+09	5.55323e+08	0
TRANSCRIPT-13584_ORF	1.84198e+07	0	2.09843e+07
TRANSCRIPT-13604_ORF	1176600	3.69167e+06	0
TRANSCRIPT-13621_ORF	40732000	0	0
TRANSCRIPT-13632_ORF	1.84293e+07	9.81833e+06	0
TRANSCRIPT-13641_ORF	8.26897e+07	81434000	3.45367e+06
TRANSCRIPT-13675_ORF	3.26367e+07	0	0
TRANSCRIPT-13683_ORF	1.27403e+07	2.72933e+07	0
TRANSCRIPT-13722_ORF	8.62233e+06	1.24529e+07	0
TRANSCRIPT-13732_ORF	6.12953e+06	1.73163e+06	0
TRANSCRIPT-15268_ORF	4.54803e+07	3.84433e+06	0
TRANSCRIPT-13775_ORF	0	0	1.45623e+07
TRANSCRIPT-138_ORF	4.41397e+08	2.60657e+09	5.40267e+06
TRANSCRIPT-13801_ORF_1	8.15617e+06	2.30387e+06	0
TRANSCRIPT-13829_ORF	31239000	3.28697e+06	0
TRANSCRIPT-13836_ORF	6.45107e+06	2.45237e+07	0
TRANSCRIPT-13852_ORF	232030000	1.13998e+08	0
TRANSCRIPT-13859_ORF_1	2.95723e+07	9.90837e+06	0
TRANSCRIPT-13869_ORF	1.92157e+07	2.1111e+07	0
TRANSCRIPT-13873_ORF	1.74273e+07	1.56093e+07	0
TRANSCRIPT-15922_ORF	16137000	6702000	0
TRANSCRIPT-13923_ORF	54812000	73492000	0
TRANSCRIPT-13929_ORF	1.68823e+07	0	0
TRANSCRIPT-13937_ORF	28874000	7.40367e+06	0
TRANSCRIPT-13948_ORF	4.94453e+09	1.15913e+09	723700
TRANSCRIPT-13950_ORF	9.39677e+07	5.19317e+07	0
TRANSCRIPT-13959_ORF	9671000	3.60543e+07	0
TRANSCRIPT-13969_ORF	140951000	3.96033e+07	0
TRANSCRIPT-14858_ORF	1.53637e+07	0	0
TRANSCRIPT-14009_ORF	7.64463e+08	6.62917e+08	0
TRANSCRIPT-14017_ORF	3.98823e+07	7.86427e+07	0
TRANSCRIPT-14021_ORF	1.03079e+07	5267100	0
TRANSCRIPT-14032_ORF	0	0	0
TRANSCRIPT-14880_ORF	2.50467e+08	55991500	0
TRANSCRIPT-14054_ORF	1.89243e+08	22055000	0
TRANSCRIPT-14918_ORF	1099020000	6.70367e+08	8.02397e+08
TRANSCRIPT-1408_ORF	1.1891e+08	7.67867e+07	0
TRANSCRIPT-14083_ORF	2019900000	6.53543e+08	1.12613e+07
TRANSCRIPT-14084_ORF	16702500	6.57767e+06	0
TRANSCRIPT-14092_ORF	1.32063e+07	0	0
TRANSCRIPT-14101_ORF	0	0	2.12011e+08
TRANSCRIPT-14107_ORF	2.14057e+07	6.04881e+07	0
TRANSCRIPT-14137_ORF	27384000000	25685000	3397800000
TRANSCRIPT-14137_ORF_1	2.54393e+10	1.81252e+07	106200
TRANSCRIPT-14142_ORF	3.91953e+08	442470000	0
TRANSCRIPT-14146_ORF	1.84667e+08	7.10747e+07	2.47297e+07
TRANSCRIPT-1415_ORF	2.75963e+07	1.11833e+07	0
TRANSCRIPT-14162_ORF	6.60483e+08	7.04657e+08	0
TRANSCRIPT-15790_ORF	1.79857e+07	1.66703e+07	0
TRANSCRIPT-14191_ORF	5.24883e+07	1.28397e+07	0
TRANSCRIPT-14193_ORF	6.39337e+07	24849500	0
TRANSCRIPT-14203_ORF	2.51073e+08	1.94197e+08	8.16667e+07
TRANSCRIPT-14210_ORF	7.86657e+07	17102000	0
TRANSCRIPT-14219_ORF	580990000	2.70993e+08	2.87177e+08
TRANSCRIPT-14233_ORF	0	0	1.53577e+07
TRANSCRIPT-14234_ORF	4.19693e+07	21228000	0
TRANSCRIPT-14247_ORF	2.51037e+09	1.66857e+09	3.92447e+08
TRANSCRIPT-23375_ORF_2	2969400	0	0
TRANSCRIPT-14278_ORF	104201000	2.89003e+07	106287000
TRANSCRIPT-14283_ORF	2.29607e+07	4.58433e+06	0
TRANSCRIPT-9099_ORF	1.35412e+08	1.55213e+08	7.18003e+08
TRANSCRIPT-14306_ORF	9.12033e+07	1.71803e+08	0
TRANSCRIPT-14573_ORF	5.89937e+06	3.33933e+06	0
TRANSCRIPT-14317_ORF	5.54057e+07	4.85457e+07	0
TRANSCRIPT-14343_ORF	3.47933e+06	1.39513e+06	0
TRANSCRIPT-14343_ORF_1	2.62063e+07	8.45967e+06	0
TRANSCRIPT-14366_ORF	2.93333e+09	1738100000	3.06607e+06
TRANSCRIPT-14390_ORF	5.36007e+06	1.93503e+06	0
TRANSCRIPT-14399_ORF	5.99883e+06	3.88233e+06	0
TRANSCRIPT-14409_ORF	0	0	30741000
TRANSCRIPT-14416_ORF	1.23303e+07	2811000	0
TRANSCRIPT-14421_ORF	2.01323e+07	0	0
TRANSCRIPT-14455_ORF	1.54727e+06	0	0
TRANSCRIPT-14465_ORF	1.09965e+07	1.01953e+08	0
TRANSCRIPT-14469_ORF	135018000	921933	0
TRANSCRIPT-14476_ORF	4.69315e+07	0	0
TRANSCRIPT-5173_ORF	3924000	3.16337e+06	0
TRANSCRIPT-14501_ORF	1.04493e+09	6.99333e+08	3.86333e+07
TRANSCRIPT-15557_ORF	1.41503e+08	2.46127e+07	0
TRANSCRIPT-14507_ORF_1	1.30257e+08	2.27687e+07	4.05133e+06
TRANSCRIPT-14516_ORF	4.39107e+07	50737000	0
TRANSCRIPT-14518_ORF	9.54483e+08	4.10877e+08	0
TRANSCRIPT-14534_ORF	8.52537e+06	3629000	0
TRANSCRIPT-22618_ORF	0	2.29793e+07	0
TRANSCRIPT-31527_ORF	4.58687e+06	0	0
TRANSCRIPT-14558_ORF	1421100	1368600	0
TRANSCRIPT-14594_ORF	1.07892e+10	9.76837e+09	6.39567e+07
TRANSCRIPT-14596_ORF	9.83347e+07	9.09663e+07	0
TRANSCRIPT-14613_ORF	2.17873e+10	1589520000	1.18673e+09
TRANSCRIPT-14618_ORF	7982700	0	0
TRANSCRIPT-14625_ORF	2.37137e+08	70097000	0
TRANSCRIPT-14631_ORF	1.54757e+07	0	0
TRANSCRIPT-14642_ORF	5.99293e+06	9470600	0
TRANSCRIPT-14650_ORF	20641000	3.31887e+07	0
TRANSCRIPT-14671_ORF	1271800	0	0
TRANSCRIPT-14709_ORF	7.72933e+06	0	0
TRANSCRIPT-14734_ORF	4.27277e+09	2.12736e+08	0
TRANSCRIPT-4563_ORF_1	6.96717e+06	0	0
TRANSCRIPT-15963_ORF	48630000	9385000	0
TRANSCRIPT-14748_ORF	5.47897e+08	1.68387e+08	0
TRANSCRIPT-33932_ORF	165910000	5.24863e+07	0
TRANSCRIPT-2747_ORF	6.58623e+07	3.24327e+07	0
TRANSCRIPT-14781_ORF	8.04303e+08	262720000	0
TRANSCRIPT-14796_ORF	1.70503e+08	8.84623e+07	0
TRANSCRIPT-14846_ORF	3.06367e+06	3.18457e+06	0
TRANSCRIPT-14848_ORF	4.96627e+08	230530000	5.45633e+07
TRANSCRIPT-14861_ORF	5.76097e+08	310870000	0
TRANSCRIPT-14868_ORF	157640000	129730000	0
TRANSCRIPT-14874_ORF	14354500	5864000	6.71977e+07
TRANSCRIPT-14882_ORF	8.65407e+07	1.19466e+08	0
TRANSCRIPT-14891_ORF	9.23333e+08	9.76997e+08	2.04619e+09
TRANSCRIPT-14893_ORF	132355000	2.09947e+08	0
TRANSCRIPT-14900_ORF	3.01257e+07	8394000	0
TRANSCRIPT-14915_ORF_1	1.34973e+08	1.17208e+08	7.46933e+07
TRANSCRIPT-14921_ORF	6.46773e+07	6.15153e+07	0
TRANSCRIPT-14922_ORF	92521000	2.51849e+08	0
TRANSCRIPT-14934_ORF	135000000	45500000	3.97997e+07
TRANSCRIPT-14945_ORF	50406000	5.15063e+07	19237000
TRANSCRIPT-1496_ORF	1.04044e+08	7.39643e+07	0
TRANSCRIPT-14993_ORF	45366000	1.91612e+08	0
TRANSCRIPT-15009_ORF	1.00706e+07	3.85467e+06	0
TRANSCRIPT-15028_ORF	184660000	74259000	0
TRANSCRIPT-2937_ORF_1	0	0	9.04933e+06
TRANSCRIPT-15035_ORF	8.12297e+08	371340000	7495000
TRANSCRIPT-15050_ORF	0	0	0
TRANSCRIPT-21539_ORF	0	0	4.76025e+08
TRANSCRIPT-15069_ORF	22251000	0	0
TRANSCRIPT-15071_ORF	3.78527e+08	2.90087e+08	0
TRANSCRIPT-2077_ORF	791840000	1.85403e+08	0
TRANSCRIPT-15091_ORF	6.59673e+08	4.15567e+08	254040000
TRANSCRIPT-15104_ORF	2.22877e+06	0	0
TRANSCRIPT-15122_ORF	3.73933e+06	0	0
TRANSCRIPT-15148_ORF	5.09787e+07	3.27267e+07	0
TRANSCRIPT-4279_ORF	4.92327e+07	132000000	0
TRANSCRIPT-15175_ORF	7.59367e+07	8.42003e+07	0
TRANSCRIPT-1518_ORF	131950000	2.88153e+07	2.06533e+07
TRANSCRIPT-152_ORF	3.06067e+07	4.34703e+07	0
TRANSCRIPT-1524_ORF	4570000	10027200	0
TRANSCRIPT-25360_ORF	1280300000	9.62237e+08	0
TRANSCRIPT-15282_ORF	5.60197e+07	3.89513e+07	0
TRANSCRIPT-15285_ORF	6.05953e+08	2.95587e+07	0
TRANSCRIPT-15290_ORF	1.48503e+08	101725000	0
TRANSCRIPT-15307_ORF	9.89433e+07	3.12193e+07	0
TRANSCRIPT-15317_ORF	7.69343e+07	10771000	0
TRANSCRIPT-15319_ORF	2.22317e+08	135960000	0
TRANSCRIPT-15328_ORF	3.00783e+07	0	0
TRANSCRIPT-15335_ORF	0	12012000	0
TRANSCRIPT-15337_ORF	6395000	8.39123e+07	0
TRANSCRIPT-15372_ORF	1522500000	4670500000	7.03323e+08
TRANSCRIPT-1539_ORF	1.07437e+08	3.05223e+07	0
TRANSCRIPT-17168_ORF	9310000	3.43367e+06	0
TRANSCRIPT-1543_ORF	2.21487e+06	0	0
TRANSCRIPT-15434_ORF	8.64477e+09	1869500000	1.61378e+10
TRANSCRIPT-986_ORF	9.92333e+06	0	0
TRANSCRIPT-15442_ORF	5222600	0	0
TRANSCRIPT-1546_ORF	2.93003e+07	26833000	0
TRANSCRIPT-15462_ORF	6.14623e+07	4.48137e+07	0
TRANSCRIPT-15481_ORF	2.02283e+09	1.22553e+09	1.12813e+07
TRANSCRIPT-22400_ORF	8.64477e+06	11390600	0
TRANSCRIPT-15528_ORF	2.70147e+06	1.86897e+06	0
TRANSCRIPT-15568_ORF	101999000	7.81063e+07	1.65303e+07
TRANSCRIPT-15571_ORF	714740000	6.11867e+06	7.12152e+08
TRANSCRIPT-1559_ORF	182250000	1.54477e+08	4.35693e+08
TRANSCRIPT-15592_ORF	1.43453e+10	22411000000	5.44626e+09
TRANSCRIPT-156_ORF	8.15553e+07	1.01462e+07	0
TRANSCRIPT-15608_ORF	42071000	3.49763e+07	0
TRANSCRIPT-15618_ORF	1.32789e+08	3.21617e+07	0
TRANSCRIPT-15620_ORF	4.75333e+06	10674000	0
TRANSCRIPT-15629_ORF	1939600	2.73693e+06	0
TRANSCRIPT-15632_ORF	3.87787e+07	2.89057e+07	0
TRANSCRIPT-15635_ORF	4.49767e+06	7.54833e+06	0
TRANSCRIPT-15647_ORF	3.61933e+06	1.56187e+07	0
TRANSCRIPT-1565_ORF	15133000	1.27693e+07	0
TRANSCRIPT-15651_ORF	1.29133e+08	3.47903e+06	0
TRANSCRIPT-2607_ORF	6994000	5.61267e+07	0
TRANSCRIPT-15673_ORF	9.14533e+06	0	0
TRANSCRIPT-15678_ORF	5.17137e+08	1.28603e+09	3.58633e+07
TRANSCRIPT-15688_ORF	1.40533e+07	11995000	0
TRANSCRIPT-15709_ORF	5723700	3.71787e+06	0
TRANSCRIPT-15693_ORF	16536000	3.37153e+07	3.49933e+07
TRANSCRIPT-15696_ORF	2.29277e+08	1.46835e+08	0
TRANSCRIPT-15724_ORF	37585000	1.26393e+07	0
TRANSCRIPT-35712_ORF	38326000	22268000	0
TRANSCRIPT-15755_ORF	22088000	0	0
TRANSCRIPT-15757_ORF	5.47993e+08	5.20803e+08	0
TRANSCRIPT-15781_ORF	6.94143e+07	1.52947e+08	0
TRANSCRIPT-15788_ORF	8.36177e+07	1.51024e+08	0
TRANSCRIPT-15788_ORF_1	36404000	77056000	0
TRANSCRIPT-15792_ORF	0	2.76017e+07	0
TRANSCRIPT-158_ORF	1839900	967700	0
TRANSCRIPT-15801_ORF	1.23563e+07	4.68007e+06	0
TRANSCRIPT-15817_ORF	0	0	7.82933e+07
TRANSCRIPT-15824_ORF	4.24333e+09	3.93183e+09	449560000
TRANSCRIPT-15831_ORF	732660000	7.60203e+08	1.55917e+08
TRANSCRIPT-1585_ORF	3.47417e+08	0	0
TRANSCRIPT-15861_ORF	2.63423e+07	9.32127e+07	0
TRANSCRIPT-15869_ORF	5.64397e+07	174020000	0
TRANSCRIPT-15884_ORF	1.24697e+08	1.22841e+08	0
TRANSCRIPT-15908_ORF	160930000	7.09723e+07	0
TRANSCRIPT-1591_ORF	2.94107e+07	6522000	0
TRANSCRIPT-15916_ORF	1.62773e+08	9.94987e+07	0
TRANSCRIPT-1592_ORF	1.20159e+08	7902000	0
TRANSCRIPT-15934_ORF	0	8.23423e+08	0
TRANSCRIPT-15939_ORF	24359400	0	0
TRANSCRIPT-16400_ORF	9.08633e+06	6.14047e+06	0
TRANSCRIPT-15946_ORF	1.94587e+08	1.39357e+08	0
TRANSCRIPT-15954_ORF	0	0	0
TRANSCRIPT-15967_ORF	4.92293e+08	3.51697e+08	0
TRANSCRIPT-15974_ORF	2.05257e+06	7.29027e+06	1.00963e+06
TRANSCRIPT-15977_ORF	1.00987e+07	5.05873e+07	0
TRANSCRIPT-15997_ORF	32511000	5088000	0
TRANSCRIPT-16009_ORF	4.80287e+07	2.27297e+07	3.04867e+06
TRANSCRIPT-16020_ORF	2.30723e+07	0	0
TRANSCRIPT-16030_ORF	1.48287e+07	6.32287e+07	0
TRANSCRIPT-16048_ORF	2985800	0	0
TRANSCRIPT-16051_ORF	7.70133e+06	2.13817e+06	0
TRANSCRIPT-16058_ORF	5.68037e+07	9.36573e+07	0
TRANSCRIPT-3040_ORF_1	3.15133e+07	0	0
TRANSCRIPT-16074_ORF	18449000	3.41063e+07	0
TRANSCRIPT-16085_ORF	5.93087e+07	69348000	50860000
TRANSCRIPT-16087_ORF	1.70876e+08	1.00813e+08	0
TRANSCRIPT-16088_ORF	1.08515e+07	1.37453e+08	0
TRANSCRIPT-16090_ORF	1.29847e+09	569630000	2.20331e+07
TRANSCRIPT-16091_ORF	9.26233e+06	2.95813e+07	0
TRANSCRIPT-1610_ORF_1	6959200	9048000	0
TRANSCRIPT-16109_ORF	84912000	1.02505e+08	1.73123e+08
TRANSCRIPT-1612_ORF	6.61073e+06	3671000	0
TRANSCRIPT-1612_ORF_2	3.51243e+07	11902000	0
TRANSCRIPT-20933_ORF	4.98913e+08	4.12617e+08	1792890000
TRANSCRIPT-16149_ORF	7.24097e+08	321470000	3.04597e+07
TRANSCRIPT-16181_ORF	596200000	8.94583e+08	0
TRANSCRIPT-18024_ORF	7148000	6.69143e+07	0
TRANSCRIPT-16192_ORF	1.78673e+08	2.41117e+06	0
TRANSCRIPT-16194_ORF	1.10227e+06	2.63267e+06	0
TRANSCRIPT-16229_ORF	4.84093e+07	1.34097e+07	0
TRANSCRIPT-16233_ORF	7.62993e+07	3.96963e+07	0
TRANSCRIPT-16237_ORF	126250000	96268000	0
TRANSCRIPT-16262_ORF	2.13473e+07	0	0
TRANSCRIPT-16267_ORF	2.00497e+07	16242000	0
TRANSCRIPT-16307_ORF	0	0	0
TRANSCRIPT-16311_ORF	7.35675e+07	7702600	0
TRANSCRIPT-16366_ORF	1.53093e+08	23072000	0
TRANSCRIPT-16368_ORF	1.37147e+07	2.35157e+06	0
TRANSCRIPT-16370_ORF	50765000	5.07663e+08	0
TRANSCRIPT-1638_ORF	4.92173e+07	2.36957e+07	0
TRANSCRIPT-16419_ORF	3.07037e+06	14916000	0
TRANSCRIPT-16424_ORF	9.06247e+08	4.29993e+08	0
TRANSCRIPT-19039_ORF	7.44063e+07	2.07793e+07	0
TRANSCRIPT-16456_ORF	6.17143e+06	0	0
TRANSCRIPT-16458_ORF	3.99103e+06	0	0
TRANSCRIPT-16465_ORF	14841300	7.56567e+06	0
TRANSCRIPT-16487_ORF	1.92417e+08	8.87707e+07	0
TRANSCRIPT-17997_ORF	242500000	7.43067e+07	103050000
TRANSCRIPT-5194_ORF	1073600	0	0
TRANSCRIPT-16503_ORF	947000	0	0
TRANSCRIPT-16512_ORF	0	1857000	9233000
TRANSCRIPT-16534_ORF	11620000	6.45763e+06	55320000
TRANSCRIPT-16561_ORF	1.28043e+07	0	0
TRANSCRIPT-16574_ORF_1	0	0	48704000
TRANSCRIPT-17967_ORF	3.79513e+08	1366600000	0
TRANSCRIPT-16591_ORF	52936000	3.01123e+07	5.62567e+07
TRANSCRIPT-1662_ORF	0	8.88207e+06	0
TRANSCRIPT-16623_ORF	286040000	3.38147e+08	57680000
TRANSCRIPT-16625_ORF	6556000	1.23787e+07	0
TRANSCRIPT-16642_ORF	3.22413e+07	3.04497e+07	0
TRANSCRIPT-16679_ORF	0	9.68567e+07	138100000
TRANSCRIPT-16684_ORF	1.29023e+09	1.38527e+09	0
TRANSCRIPT-16687_ORF_1	16673000	0	0
TRANSCRIPT-18370_ORF	33900000	3.74213e+07	0
TRANSCRIPT-16715_ORF	66940900	0	0
TRANSCRIPT-16726_ORF	59791000	4.05007e+07	1.21783e+08
TRANSCRIPT-1673_ORF	2.04767e+08	214810000	0
TRANSCRIPT-38330_ORF	1.24763e+07	48502000	0
TRANSCRIPT-16754_ORF	0	0	2.10853e+07
TRANSCRIPT-16786_ORF	4.21553e+07	2.61863e+07	0
TRANSCRIPT-16801_ORF	43336000	5.24813e+06	0
TRANSCRIPT-16846_ORF	0	23317000	0
TRANSCRIPT-16848_ORF	33886000	37031000	0
TRANSCRIPT-18183_ORF	5.75187e+07	4.36157e+07	0
TRANSCRIPT-16864_ORF	818230000	7.36403e+07	0
TRANSCRIPT-16883_ORF	29071000	1.32677e+07	0
TRANSCRIPT-19493_ORF	3.66403e+09	3.49093e+09	1.48193e+09
TRANSCRIPT-16944_ORF	60393000	4.87543e+07	0
TRANSCRIPT-16970_ORF	3.32927e+06	0	0
TRANSCRIPT-16985_ORF	2.58003e+07	0	0
TRANSCRIPT-16995_ORF	3.63683e+07	1.64017e+08	0
TRANSCRIPT-16995_ORF_1	8352000	5.35957e+07	0
TRANSCRIPT-16999_ORF	9303000	1.43613e+07	0
TRANSCRIPT-17000_ORF	7.33197e+07	7.31613e+06	0
TRANSCRIPT-17004_ORF	255567000	4487000	1028800
TRANSCRIPT-22144_ORF	1.0861e+08	1.18958e+08	8.82047e+08
TRANSCRIPT-17024_ORF	4.35283e+07	0	0
TRANSCRIPT-17027_ORF	5.20577e+07	2.72977e+07	0
TRANSCRIPT-17029_ORF	2.86663e+06	2.24313e+06	0
TRANSCRIPT-1704_ORF	6.67327e+07	4.71647e+07	0
TRANSCRIPT-17044_ORF	19268000	6896100	0
TRANSCRIPT-17065_ORF	235200000	3.40907e+08	0
TRANSCRIPT-17078_ORF	1.5989e+08	115052000	0
TRANSCRIPT-17084_ORF	2.39177e+06	5980000	0
TRANSCRIPT-18281_ORF	4240000	0	0
TRANSCRIPT-17098_ORF	4.10087e+07	1.66093e+07	0
TRANSCRIPT-17153_ORF_1	2.58583e+07	4.40233e+06	0
TRANSCRIPT-17155_ORF	2.34157e+06	0	0
TRANSCRIPT-17166_ORF	2.91437e+07	6.16833e+06	0
TRANSCRIPT-17190_ORF	3.15967e+08	175320000	226340000
TRANSCRIPT-17207_ORF	1.74067e+07	0	0
TRANSCRIPT-17209_ORF	5.17583e+07	8.08023e+07	0
TRANSCRIPT-1721_ORF	1.38083e+06	0	2.02537e+07
TRANSCRIPT-17210_ORF	1.20587e+08	2.44953e+08	0
TRANSCRIPT-17210_ORF_1	6.43577e+07	1.13187e+08	0
TRANSCRIPT-17228_ORF_1	0	19881000	0
TRANSCRIPT-17235_ORF	1382500000	1.76303e+08	0
TRANSCRIPT-757_ORF	0	0	2.62443e+07
TRANSCRIPT-17266_ORF	44090000	5.01697e+07	0
TRANSCRIPT-7448_ORF_1	8.28367e+06	0	0
TRANSCRIPT-17307_ORF	46843000	125690000	0
TRANSCRIPT-17311_ORF	1.098e+07	3.67403e+07	0
TRANSCRIPT-17329_ORF	352150000	6.09127e+08	0
TRANSCRIPT-17342_ORF	2.70787e+07	2.32147e+07	0
TRANSCRIPT-17372_ORF	6525800	0	0
TRANSCRIPT-21683_ORF	3.99097e+07	4.86763e+07	0
TRANSCRIPT-17380_ORF	8.43173e+07	109525000	0
TRANSCRIPT-17381_ORF	163130000	5.00083e+08	0
TRANSCRIPT-17382_ORF	8.91333e+06	0	0
TRANSCRIPT-20418_ORF	1.04083e+07	0	0
TRANSCRIPT-17391_ORF	134193000	238970000	0
TRANSCRIPT-17417_ORF	2.89997e+08	1.77113e+08	0
TRANSCRIPT-17421_ORF	407300000	185210000	0
TRANSCRIPT-17471_ORF	4.13563e+08	443860000	1.81787e+08
TRANSCRIPT-17481_ORF	31207000	0	0
TRANSCRIPT-17484_ORF	61307000	3.00907e+08	0
TRANSCRIPT-17484_ORF_1	8.07787e+07	2.47316e+08	0
TRANSCRIPT-17496_ORF	3.77987e+07	1.20677e+07	0
TRANSCRIPT-17524_ORF	4.11067e+06	0	0
TRANSCRIPT-17530_ORF	1.92973e+07	6.28093e+06	2.08563e+07
TRANSCRIPT-17541_ORF	4.49533e+07	1.53409e+08	0
TRANSCRIPT-17550_ORF_1	8190100	0	0
TRANSCRIPT-17555_ORF	6.14713e+07	79537000	0
TRANSCRIPT-17559_ORF	0	0	3.35367e+06
TRANSCRIPT-17574_ORF	1.47453e+07	5.13767e+06	0
TRANSCRIPT-17575_ORF	2.96257e+07	0	0
TRANSCRIPT-17587_ORF	7.18257e+06	2.01243e+07	0
TRANSCRIPT-17596_ORF	1.67697e+08	28397000	0
TRANSCRIPT-17619_ORF	1.00072e+08	32842000	0
TRANSCRIPT-1763_ORF	1.04807e+07	5.00133e+06	0
TRANSCRIPT-17633_ORF	3.19737e+07	29254000	0
TRANSCRIPT-17635_ORF	1.70263e+08	39733000	0
TRANSCRIPT-17647_ORF	0	4648000	0
TRANSCRIPT-17664_ORF	1.38482e+08	2.03383e+07	21511000
TRANSCRIPT-17667_ORF	3.34027e+08	1099400000	0
TRANSCRIPT-17667_ORF_1	1.85077e+08	748300000	0
TRANSCRIPT-17671_ORF	0	9.10833e+06	0
TRANSCRIPT-17695_ORF	3.11127e+07	3.32973e+07	0
TRANSCRIPT-17711_ORF	120850000	121564000	1.77237e+08
TRANSCRIPT-17717_ORF	0	4.85957e+06	0
TRANSCRIPT-17731_ORF	6.99413e+08	1051330000	0
TRANSCRIPT-18637_ORF	20846000	4.26427e+07	0
TRANSCRIPT-17738_ORF	1.20253e+09	1.1723e+09	4.13403e+08
TRANSCRIPT-17743_ORF	1079950000	7.97923e+08	6.29423e+06
TRANSCRIPT-17763_ORF	7736000	24225000	0
TRANSCRIPT-17767_ORF	6.11107e+09	2.21137e+09	1.70787e+07
TRANSCRIPT-17800_ORF	399830000	585590000	0
TRANSCRIPT-17837_ORF	4.34687e+08	885740000	0
TRANSCRIPT-17844_ORF	147687000	87192000	4.30633e+07
TRANSCRIPT-21120_ORF	15779000	0	0
TRANSCRIPT-17895_ORF	9.55737e+06	0	0
TRANSCRIPT-1790_ORF	3.28857e+07	3.93367e+07	0
TRANSCRIPT-17912_ORF	21193000	1.98407e+07	0
TRANSCRIPT-17923_ORF	2.53487e+09	1.82217e+09	0
TRANSCRIPT-17927_ORF	7.28133e+07	62812000	0
TRANSCRIPT-17936_ORF	3.29693e+07	22366000	0
TRANSCRIPT-19248_ORF	1.15342e+08	1.57763e+08	0
TRANSCRIPT-17945_ORF	2.38377e+08	1.19807e+08	0
TRANSCRIPT-40712_ORF	0	0	22019000
TRANSCRIPT-17952_ORF	5.38667e+06	0	0
TRANSCRIPT-17989_ORF	1.16813e+07	8.92333e+06	2.35757e+06
TRANSCRIPT-22864_ORF	3.38007e+06	987933	0
TRANSCRIPT-1800_ORF	1.14742e+08	1.06402e+08	0
TRANSCRIPT-18001_ORF	2.96103e+07	1.78393e+07	0
TRANSCRIPT-18020_ORF	7512000	10006400	0
TRANSCRIPT-18031_ORF	432890000	8.41517e+08	16399000
TRANSCRIPT-32961_ORF	8.60533e+06	3768000	0
TRANSCRIPT-18038_ORF	1087500000	1237500000	0
TRANSCRIPT-18051_ORF	1.41573e+07	4.32333e+06	0
TRANSCRIPT-18060_ORF	2.11357e+07	41325000	0
TRANSCRIPT-18074_ORF	9.48467e+06	1.03943e+07	1.27463e+07
TRANSCRIPT-18083_ORF	2.16323e+06	0	0
TRANSCRIPT-18086_ORF	1.1723e+08	1.46227e+08	0
TRANSCRIPT-21588_ORF	4.30117e+08	2.96833e+08	0
TRANSCRIPT-18097_ORF	5.06653e+07	5.81053e+06	0
TRANSCRIPT-18101_ORF	2.31709e+08	685300000	0
TRANSCRIPT-18120_ORF	2.09613e+08	260870000	0
TRANSCRIPT-18129_ORF	1.20766e+08	7.05167e+07	0
TRANSCRIPT-18148_ORF	32503000	3.47687e+07	0
TRANSCRIPT-1817_ORF	9.46033e+06	1.01037e+07	0
TRANSCRIPT-18177_ORF	7.98427e+08	173430000	0
TRANSCRIPT-1820_ORF	6.49077e+07	1.37487e+07	0
TRANSCRIPT-18201_ORF	3.54167e+08	5.62797e+08	1.31533e+06
TRANSCRIPT-18203_ORF	4.40463e+09	2.69123e+09	4.01233e+08
TRANSCRIPT-18207_ORF	1.04734e+10	8.38987e+09	3.07973e+07
TRANSCRIPT-18210_ORF	2.14867e+08	1.8424e+08	0
TRANSCRIPT-18256_ORF	4.05193e+07	2.27663e+08	0
TRANSCRIPT-18259_ORF	0	0	0
TRANSCRIPT-18264_ORF	2876600000	1011580000	1.00057e+07
TRANSCRIPT-1828_ORF	6057200	6.84573e+06	984833
TRANSCRIPT-18303_ORF_1	3.27647e+09	1.12166e+09	4.19587e+09
TRANSCRIPT-43440_ORF	8.15383e+09	6.79673e+09	1.10085e+09
TRANSCRIPT-18317_ORF	122123000	522840000	0
TRANSCRIPT-1832_ORF	1.40847e+08	3.82693e+08	0
TRANSCRIPT-1832_ORF_1	90405000	2.68973e+08	0
TRANSCRIPT-18341_ORF	3.77543e+08	2.53333e+08	0
TRANSCRIPT-18351_ORF	7.81167e+06	0	0
TRANSCRIPT-18364_ORF	19133000	7.18247e+06	0
TRANSCRIPT-18373_ORF	1.19203e+07	0	0
TRANSCRIPT-18396_ORF	9.25057e+06	0	0
TRANSCRIPT-18409_ORF	0	1.05995e+07	0
TRANSCRIPT-1841_ORF	1.12973e+08	82752000	0
TRANSCRIPT-18426_ORF	3.47823e+08	2.21597e+08	0
TRANSCRIPT-18438_ORF	1.34817e+09	9.04627e+08	0
TRANSCRIPT-18473_ORF	60924000	18950000	0
TRANSCRIPT-6021_ORF	130324000	3.71033e+07	0
TRANSCRIPT-18494_ORF	1.46717e+09	2.44657e+09	0
TRANSCRIPT-18498_ORF	4.13377e+07	2.76367e+07	0
TRANSCRIPT-18503_ORF	5.64503e+08	4.11477e+08	0
TRANSCRIPT-18524_ORF	1.38643e+08	2.82323e+08	0
TRANSCRIPT-18531_ORF	2.45203e+09	9.40217e+08	0
TRANSCRIPT-18538_ORF	0	6.60707e+06	0
TRANSCRIPT-18551_ORF	1.51523e+07	3.41033e+06	0
TRANSCRIPT-18555_ORF	23637000	3.24687e+07	0
TRANSCRIPT-18590_ORF	0	1.29973e+07	0
TRANSCRIPT-18598_ORF	1.70417e+09	3467200000	0
TRANSCRIPT-18609_ORF	14031500	0	0
TRANSCRIPT-18615_ORF	7.55093e+06	0	0
TRANSCRIPT-1863_ORF	3.15723e+06	49439000	0
TRANSCRIPT-18648_ORF	0	5.53293e+06	0
TRANSCRIPT-1865_ORF	1.17666e+07	5.30227e+06	0
TRANSCRIPT-18658_ORF	2.04977e+07	0	0
TRANSCRIPT-1866_ORF	0	0	0
TRANSCRIPT-1867_ORF	8.07583e+07	76939000	0
TRANSCRIPT-18686_ORF	3.22287e+07	0	0
TRANSCRIPT-18693_ORF	1.94422e+08	0	0
TRANSCRIPT-18718_ORF	1.55893e+07	2.81647e+06	0
TRANSCRIPT-3303_ORF	0	2.44093e+07	0
TRANSCRIPT-18766_ORF	56284000	64924000	0
TRANSCRIPT-18778_ORF	83765000	7.68793e+07	0
TRANSCRIPT-18796_ORF	9.22723e+07	5.76427e+07	0
TRANSCRIPT-18818_ORF	675800	5817000	0
TRANSCRIPT-18823_ORF_1	3.43987e+09	1.21925e+07	0
TRANSCRIPT-18825_ORF	0	0	2.27727e+08
TRANSCRIPT-18826_ORF	73723000	66011000	1.18903e+08
TRANSCRIPT-18855_ORF	8.79767e+07	0	0
TRANSCRIPT-6626_ORF_1	1.38907e+06	0	0
TRANSCRIPT-18893_ORF	2.83503e+08	1.17859e+09	0
TRANSCRIPT-18896_ORF	6.97503e+07	1.67443e+07	61520000
TRANSCRIPT-18916_ORF	1.26393e+08	2.75447e+07	0
TRANSCRIPT-18924_ORF	119120000	53315000	0
TRANSCRIPT-18930_ORF	3.46143e+07	9.05233e+06	0
TRANSCRIPT-1894_ORF	0	0	1.52486e+08
TRANSCRIPT-18940_ORF	13166000	0	0
TRANSCRIPT-1900_ORF	1.12561e+10	5.03757e+10	2.11567e+08
TRANSCRIPT-1900_ORF_1	5.31883e+09	2.19023e+10	0
TRANSCRIPT-19015_ORF	1.10241e+08	0	0
TRANSCRIPT-19040_ORF	18135000	1.53111e+08	0
TRANSCRIPT-19052_ORF	7.30183e+07	3.34723e+07	0
TRANSCRIPT-19054_ORF	4649900	0	0
TRANSCRIPT-19075_ORF	5.55923e+09	3.81247e+09	1.97755e+09
TRANSCRIPT-37159_ORF	451600000	3.04737e+08	0
TRANSCRIPT-19090_ORF	32604000	22373000	0
TRANSCRIPT-19100_ORF	1.81143e+09	1835600000	5.75743e+08
TRANSCRIPT-31962_ORF	2.06617e+09	7.88843e+09	9.00833e+07
TRANSCRIPT-19112_ORF	9.38473e+07	1.93657e+07	0
TRANSCRIPT-19115_ORF	57159000	6264000	3.44757e+07
TRANSCRIPT-19125_ORF	1.96486e+07	9.76673e+06	0
TRANSCRIPT-19133_ORF	48851000	46721000	0
TRANSCRIPT-19145_ORF	0	0	1.08043e+08
TRANSCRIPT-26742_ORF	2.37417e+08	290620000	0
TRANSCRIPT-19169_ORF	6.82177e+06	3.97367e+06	0
TRANSCRIPT-19219_ORF	39471000	4794000	0
TRANSCRIPT-22912_ORF	19168000	9102000	0
TRANSCRIPT-19244_ORF	7128500	0	0
TRANSCRIPT-19249_ORF	1.19672e+08	12828000	0
TRANSCRIPT-19264_ORF	5.28237e+07	2.51583e+07	0
TRANSCRIPT-19266_ORF	3.33473e+09	625890000	7.71347e+08
TRANSCRIPT-19277_ORF	90938000	2.04703e+07	0
TRANSCRIPT-19301_ORF	172340000	69715000	3.64667e+07
TRANSCRIPT-19306_ORF	7.87067e+06	0	0
TRANSCRIPT-19307_ORF	2.98217e+08	7.64377e+08	0
TRANSCRIPT-1931_ORF_1	0	3150200	0
TRANSCRIPT-19322_ORF	0	999900000	0
TRANSCRIPT-19327_ORF	1.85897e+08	6.36187e+07	0
TRANSCRIPT-19353_ORF	4.98287e+07	3.73427e+07	0
TRANSCRIPT-19370_ORF	2.77743e+08	7.34613e+07	0
TRANSCRIPT-9134_ORF	3.73793e+08	1.56207e+08	0
TRANSCRIPT-19377_ORF	7772000	22578000	0
TRANSCRIPT-19379_ORF	6.86687e+08	6.96633e+06	0
TRANSCRIPT-19392_ORF	4.10827e+07	151455000	0
TRANSCRIPT-19407_ORF	66783000	1.99227e+08	0
TRANSCRIPT-19410_ORF	14401700000	4.92987e+09	8.75133e+07
TRANSCRIPT-19422_ORF	0	65626000	0
TRANSCRIPT-22815_ORF	220780000	671790000	0
TRANSCRIPT-19441_ORF	2183900000	3.79243e+09	8.37567e+07
TRANSCRIPT-20018_ORF	6.18763e+06	3636000	0
TRANSCRIPT-19448_ORF	7.19037e+08	4.13173e+08	0
TRANSCRIPT-19471_ORF	1.40157e+07	8.96067e+06	0
TRANSCRIPT-19502_ORF	3216100	0	0
TRANSCRIPT-19513_ORF	1.49373e+08	120930000	0
TRANSCRIPT-19524_ORF	5.01367e+08	175347000	0
TRANSCRIPT-19531_ORF	4.97257e+08	4.24743e+08	0
TRANSCRIPT-19534_ORF_1	48421000	1.15945e+07	0
TRANSCRIPT-19547_ORF	9.47833e+06	0	0
TRANSCRIPT-19549_ORF	2.53023e+07	30219000	0
TRANSCRIPT-1956_ORF	5260600000	2496800000	63050000
TRANSCRIPT-19572_ORF	1.12463e+07	42320000	0
TRANSCRIPT-19578_ORF	7.55193e+06	4746000	0
TRANSCRIPT-791_ORF	56679000	0	0
TRANSCRIPT-20960_ORF	0	9.42067e+06	0
TRANSCRIPT-22709_ORF	19066000	8.08423e+06	0
TRANSCRIPT-19623_ORF	0	0	3427000
TRANSCRIPT-1963_ORF	1.46653e+07	1.0462e+07	0
TRANSCRIPT-1964_ORF	16258000	1.05269e+07	0
TRANSCRIPT-19647_ORF	2740500000	920620000	183240000
TRANSCRIPT-19648_ORF	1.40673e+07	8391300	0
TRANSCRIPT-19678_ORF	1.58607e+08	1.02e+09	0
TRANSCRIPT-19691_ORF	5.83117e+08	2.93313e+08	6.62733e+07
TRANSCRIPT-19720_ORF	249590000	2.97293e+08	0
TRANSCRIPT-1974_ORF	3.60847e+08	3.33483e+08	639070000
TRANSCRIPT-1975_ORF	0	0	0
TRANSCRIPT-19754_ORF	3.81057e+07	3.87687e+07	0
TRANSCRIPT-19759_ORF	0	43739000	0
TRANSCRIPT-19792_ORF	8.55933e+06	0	0
TRANSCRIPT-1981_ORF	7.02807e+09	9.18803e+09	5.69349e+08
TRANSCRIPT-19812_ORF	4.39557e+07	2.99857e+07	0
TRANSCRIPT-19813_ORF	1.33917e+06	0	0
TRANSCRIPT-19826_ORF	1.28413e+08	183550000	0
TRANSCRIPT-4279_ORF_1	323340000	2.46057e+09	0
TRANSCRIPT-19870_ORF	1.85277e+06	0	0
TRANSCRIPT-19935_ORF	2.68727e+07	1.17297e+07	0
TRANSCRIPT-19941_ORF	16227000	4564000	0
TRANSCRIPT-20089_ORF	18808000	17895600	8327000
TRANSCRIPT-26219_ORF	2.36913e+09	1.02197e+09	48760000
TRANSCRIPT-19980_ORF	6.31683e+07	28141000	0
TRANSCRIPT-20024_ORF	0	0	1.76413e+07
TRANSCRIPT-20028_ORF	73133000	46977000	0
TRANSCRIPT-22879_ORF	35223000	3.87363e+07	0
TRANSCRIPT-20046_ORF_1	21277000	5.21893e+07	0
TRANSCRIPT-20047_ORF	2.75027e+08	9.69893e+07	4.84177e+08
TRANSCRIPT-20049_ORF	6.90637e+06	0	0
TRANSCRIPT-2007_ORF	1.50703e+07	8.88533e+06	0
TRANSCRIPT-20077_ORF	4.24393e+09	1.01677e+10	2.00487e+07
TRANSCRIPT-20115_ORF	0	2.18877e+07	0
TRANSCRIPT-20120_ORF	2.62457e+07	5920000	0
TRANSCRIPT-20132_ORF	2.91357e+07	1.61023e+07	0
TRANSCRIPT-20168_ORF	1.32193e+07	6.86143e+06	0
TRANSCRIPT-20182_ORF	1.4106e+08	220310000	1.10959e+08
TRANSCRIPT-20218_ORF	9356000	35609000	1.30163e+06
TRANSCRIPT-20220_ORF	6.31743e+06	0	0
TRANSCRIPT-20267_ORF	5.64663e+07	0	0
TRANSCRIPT-20277_ORF	3.26843e+07	22560000	0
TRANSCRIPT-20314_ORF	8.74677e+07	1.01453e+07	0
TRANSCRIPT-20322_ORF	2.03293e+09	3.71877e+08	510410000
TRANSCRIPT-2033_ORF	1.91057e+07	6.53937e+06	0
TRANSCRIPT-20336_ORF	7.49463e+07	1.66387e+08	0
TRANSCRIPT-24427_ORF	5.71427e+07	4.70017e+07	0
TRANSCRIPT-20354_ORF	1.15413e+09	1.78377e+09	6.37617e+08
TRANSCRIPT-20369_ORF	9.74667e+07	5.01133e+07	0
TRANSCRIPT-20371_ORF	15998000	1.35117e+07	0
TRANSCRIPT-20374_ORF	3.91063e+08	892880000	1356500
TRANSCRIPT-20379_ORF	7.68147e+06	21497000	0
TRANSCRIPT-2038_ORF	3370200	5.66397e+06	0
TRANSCRIPT-20390_ORF	693990000	3.06437e+09	0
TRANSCRIPT-20394_ORF	2.16277e+07	21225000	0
TRANSCRIPT-20412_ORF	4.52783e+07	184770000	0
TRANSCRIPT-20451_ORF	5.32463e+07	1.89827e+07	0
TRANSCRIPT-20460_ORF	0	0	0
TRANSCRIPT-20474_ORF	134362000	191050000	0
TRANSCRIPT-20481_ORF	3.72423e+06	0	0
TRANSCRIPT-20485_ORF	4380700	1.55157e+06	0
TRANSCRIPT-2051_ORF	2.70097e+07	1.30423e+07	0
TRANSCRIPT-20512_ORF	2.55747e+06	0	0
TRANSCRIPT-20513_ORF	9.62637e+08	849510000	8.22633e+07
TRANSCRIPT-20544_ORF	3.74803e+07	4.24773e+07	0
TRANSCRIPT-20548_ORF	1.20467e+08	9.96807e+07	0
TRANSCRIPT-20562_ORF	6.40083e+08	3.79327e+08	2.03283e+08
TRANSCRIPT-20574_ORF	6.75257e+07	3.61957e+07	0
TRANSCRIPT-20576_ORF	3.42563e+07	2.17783e+07	0
TRANSCRIPT-20578_ORF	51562000	44508000	0
TRANSCRIPT-20585_ORF	0	2.50747e+06	0
TRANSCRIPT-21187_ORF	1431000	1.24507e+06	0
TRANSCRIPT-26259_ORF	3.27463e+07	2.67733e+07	1.07633e+07
TRANSCRIPT-20602_ORF	2.17813e+07	34798000	0
TRANSCRIPT-23978_ORF	1.12337e+07	2.47307e+07	0
TRANSCRIPT-20618_ORF	1.07876e+07	6522300	0
TRANSCRIPT-20626_ORF	0	1.76053e+06	3943200
TRANSCRIPT-20628_ORF	20042000	0	0
TRANSCRIPT-20633_ORF	1.18324e+07	12600000	0
TRANSCRIPT-20636_ORF	1014620000	3.46077e+09	0
TRANSCRIPT-20639_ORF	55265000	0	0
TRANSCRIPT-20642_ORF	1.69297e+08	5.04733e+07	296740000
TRANSCRIPT-20660_ORF	4.88743e+08	2.16397e+08	199720000
TRANSCRIPT-20661_ORF	2931700000	3.49073e+09	3.21663e+07
TRANSCRIPT-20668_ORF	2579000000	3.23623e+09	306757
TRANSCRIPT-20669_ORF	4.88083e+07	2.42537e+07	0
TRANSCRIPT-20685_ORF	2105100000	2.64957e+09	4.98167e+06
TRANSCRIPT-20692_ORF	3.32583e+07	2.96813e+06	0
TRANSCRIPT-20693_ORF	1514600	0	1.08752e+07
TRANSCRIPT-21387_ORF	27299000	82790000	0
TRANSCRIPT-2070_ORF	2.48183e+07	2.02067e+07	0
TRANSCRIPT-20702_ORF	0	28255000	0
TRANSCRIPT-20730_ORF	9.80557e+07	1.42364e+08	0
TRANSCRIPT-20739_ORF	2.92343e+08	248890000	5.30133e+07
TRANSCRIPT-20750_ORF	0	2.83153e+06	0
TRANSCRIPT-20759_ORF	7.20527e+07	58217000	0
TRANSCRIPT-20763_ORF	136005000	1.00662e+08	0
TRANSCRIPT-20769_ORF	7025300	8651000	0
TRANSCRIPT-20771_ORF	0	3.02223e+06	0
TRANSCRIPT-20777_ORF	18633000	3.11467e+07	0
TRANSCRIPT-20778_ORF	1.52303e+07	5.15987e+06	0
TRANSCRIPT-20783_ORF	8703500	3.57493e+06	0
TRANSCRIPT-25743_ORF	4.84757e+07	49070000	0
TRANSCRIPT-20803_ORF	94801000	19140000	0
TRANSCRIPT-2081_ORF	182670000	7.43257e+07	0
TRANSCRIPT-20811_ORF	1.21413e+08	26289000	0
TRANSCRIPT-20819_ORF	0	1.13167e+07	0
TRANSCRIPT-20827_ORF	69504000	5.30567e+06	0
TRANSCRIPT-2085_ORF	2.62843e+07	2.89543e+06	0
TRANSCRIPT-20861_ORF	1.12853e+07	1.81947e+07	5129000
TRANSCRIPT-20909_ORF	1.82443e+07	9.10777e+07	0
TRANSCRIPT-20925_ORF	6.86633e+07	5.75653e+07	0
TRANSCRIPT-20928_ORF	5.38947e+07	23870000	0
TRANSCRIPT-20943_ORF	3.35137e+07	3603000	0
TRANSCRIPT-20952_ORF	0	1.68193e+06	0
TRANSCRIPT-2102_ORF	2.17383e+06	6.06177e+06	0
TRANSCRIPT-21026_ORF	2.83113e+10	2.26127e+10	1.24407e+10
TRANSCRIPT-21027_ORF	0	0	0
TRANSCRIPT-21040_ORF	2.69777e+07	2.97577e+07	0
TRANSCRIPT-21048_ORF	1.41677e+08	2.17407e+07	0
TRANSCRIPT-21068_ORF	5.32793e+06	2422700	0
TRANSCRIPT-21092_ORF	2.85943e+08	9.12877e+07	0
TRANSCRIPT-21115_ORF	12614000	3.60533e+06	0
TRANSCRIPT-21118_ORF	1.57517e+07	8.02843e+06	0
TRANSCRIPT-21119_ORF	5.58273e+06	5861000	0
TRANSCRIPT-21139_ORF	2.10717e+07	3.32537e+07	0
TRANSCRIPT-2115_ORF	0	4589000	0
TRANSCRIPT-22405_ORF	5.06423e+07	15640000	0
TRANSCRIPT-21191_ORF	4.78447e+07	7.60953e+07	3.76533e+08
TRANSCRIPT-21198_ORF	184750000	418240000	0
TRANSCRIPT-21200_ORF	6254600	1.20403e+06	0
TRANSCRIPT-21208_ORF	0	0	7806200
TRANSCRIPT-21209_ORF	6.82357e+06	0	0
TRANSCRIPT-21214_ORF	36198000	79421000	0
TRANSCRIPT-21216_ORF	1.17043e+06	0	0
TRANSCRIPT-21225_ORF	7.20503e+08	1032200000	0
TRANSCRIPT-21255_ORF	2.09723e+08	4.26817e+07	0
TRANSCRIPT-2127_ORF_1	1.17017e+08	42920000	0
TRANSCRIPT-21311_ORF	45894000	2.47373e+07	0
TRANSCRIPT-21322_ORF	3.79767e+06	0	0
TRANSCRIPT-2133_ORF	7.06627e+08	4.26873e+08	0
TRANSCRIPT-21335_ORF	2383900	1.81693e+07	0
TRANSCRIPT-21348_ORF	14613000	1.82693e+08	0
TRANSCRIPT-21390_ORF	1.86983e+09	6.43727e+08	1.30807e+08
TRANSCRIPT-21393_ORF	16138700	7832300	4.80453e+07
TRANSCRIPT-23722_ORF	2.56933e+09	3022200000	0
TRANSCRIPT-21395_ORF	6.38677e+08	4.99903e+08	0
TRANSCRIPT-21401_ORF	2.81297e+07	1.52287e+08	0
TRANSCRIPT-21405_ORF	135201000	3.34597e+08	0
TRANSCRIPT-21420_ORF	3.06014e+08	4.42227e+06	0
TRANSCRIPT-21464_ORF	51811000	1.49403e+07	0
TRANSCRIPT-21477_ORF	2.26677e+08	131890000	0
TRANSCRIPT-21495_ORF	4.61087e+07	5.21813e+07	0
TRANSCRIPT-21502_ORF	2.99313e+07	4.12463e+07	0
TRANSCRIPT-21517_ORF	2.15267e+08	1.16717e+09	9.85667e+06
TRANSCRIPT-21522_ORF	5.68867e+07	468400000	5.03633e+07
TRANSCRIPT-21534_ORF	1.67257e+08	2.13867e+08	0
TRANSCRIPT-21732_ORF	1674300000	5.85447e+08	0
TRANSCRIPT-21567_ORF	6.37493e+07	96818000	0
TRANSCRIPT-21575_ORF	36306000	4.75733e+06	0
TRANSCRIPT-21584_ORF	2.03457e+07	3.34034e+07	0
TRANSCRIPT-21586_ORF	0	0	2.79597e+07
TRANSCRIPT-21618_ORF	2.42227e+07	1.44373e+07	0
TRANSCRIPT-2163_ORF	607467	0	0
TRANSCRIPT-21632_ORF	17683000	5.52467e+06	0
TRANSCRIPT-21636_ORF	5.65373e+07	3.45027e+07	0
TRANSCRIPT-2164_ORF	3.21783e+07	2.21917e+07	0
TRANSCRIPT-2165_ORF	5.60503e+07	35412000	0
TRANSCRIPT-21651_ORF	2.71703e+08	211890000	0
TRANSCRIPT-21653_ORF	4790000	0	0
TRANSCRIPT-21654_ORF	7.13467e+06	45511000	0
TRANSCRIPT-21668_ORF	68118000	5.70167e+06	4.62827e+07
TRANSCRIPT-6999_ORF	1.15381e+08	6.09607e+07	0
TRANSCRIPT-21681_ORF	7.61083e+07	160890000	0
TRANSCRIPT-21700_ORF	49519000	2.59553e+07	0
TRANSCRIPT-21709_ORF	1.47733e+08	246030000	0
TRANSCRIPT-21710_ORF	1737800	9405200	0
TRANSCRIPT-21713_ORF	1256800000	8.77043e+08	0
TRANSCRIPT-21734_ORF_1	91310000	87558000	0
TRANSCRIPT-21761_ORF	1.40607e+08	55778000	0
TRANSCRIPT-21764_ORF	0	0	7.56333e+06
TRANSCRIPT-2177_ORF	2.05073e+07	15897000	0
TRANSCRIPT-21773_ORF	6.19403e+08	809550000	39370000
TRANSCRIPT-21786_ORF	4.23217e+07	1.29692e+07	0
TRANSCRIPT-21790_ORF	35210000	2.48757e+08	0
TRANSCRIPT-21797_ORF	7.18103e+07	7.07273e+07	0
TRANSCRIPT-21806_ORF	6.51643e+08	4.33697e+08	3.83667e+08
TRANSCRIPT-21810_ORF	5.66043e+08	1.93957e+08	912000
TRANSCRIPT-21823_ORF	4.01073e+07	1.00492e+08	0
TRANSCRIPT-21824_ORF	1.96867e+07	2.77187e+06	0
TRANSCRIPT-21853_ORF	283680000	113780000	715150000
TRANSCRIPT-21854_ORF	547780000	187940000	0
TRANSCRIPT-21868_ORF	4.08157e+08	290970000	0
TRANSCRIPT-21915_ORF	8180000	5.42233e+07	0
TRANSCRIPT-21916_ORF	148227000	240050000	0
TRANSCRIPT-21952_ORF	7.74457e+07	3.75363e+07	0
TRANSCRIPT-21953_ORF	3.59333e+08	445580000	0
TRANSCRIPT-21956_ORF	84559000	1.79503e+07	0
TRANSCRIPT-21961_ORF	151610000	0	0
TRANSCRIPT-26130_ORF	425300000	242880000	0
TRANSCRIPT-22005_ORF	3.83707e+06	0	0
TRANSCRIPT-22040_ORF	9.43707e+07	99669000	0
TRANSCRIPT-22055_ORF	347480000	2.06567e+08	0
TRANSCRIPT-31733_ORF	6.17193e+07	33086600	0
TRANSCRIPT-2208_ORF	66714000	2.71817e+07	0
TRANSCRIPT-22084_ORF	9.88887e+07	149990000	2.25367e+08
TRANSCRIPT-2212_ORF	49766000	1.48289e+08	145620000
TRANSCRIPT-22124_ORF	201260000	4.86107e+08	0
TRANSCRIPT-2213_ORF	3.60563e+07	0	0
TRANSCRIPT-2213_ORF_1	1.18253e+07	5.58133e+06	0
TRANSCRIPT-22135_ORF	6.45683e+07	2.98513e+07	0
TRANSCRIPT-22137_ORF	35414000	3.58077e+07	0
TRANSCRIPT-2214_ORF	5.85133e+07	32406000	0
TRANSCRIPT-22142_ORF	1996600000	1.30077e+10	0
TRANSCRIPT-22162_ORF	8.44687e+07	5.45393e+07	0
TRANSCRIPT-22186_ORF	0	3763800	0
TRANSCRIPT-22199_ORF	7.07197e+07	4.08983e+07	0
TRANSCRIPT-24280_ORF	2.08327e+06	5.13103e+06	0
TRANSCRIPT-22208_ORF	3576600	3748000	0
TRANSCRIPT-22243_ORF	258860000	1.91057e+08	0
TRANSCRIPT-22255_ORF	1112840000	5.24997e+08	283670000
TRANSCRIPT-2226_ORF_1	2.03527e+07	10509700	0
TRANSCRIPT-45617_ORF	78012000	61049000	0
TRANSCRIPT-22274_ORF	1.26147e+08	4.73983e+07	0
TRANSCRIPT-24589_ORF	69541000	7.32677e+08	0
TRANSCRIPT-22288_ORF	1.72347e+07	1.56567e+07	0
TRANSCRIPT-22306_ORF	5.24143e+07	0	0
TRANSCRIPT-22312_ORF	6.45227e+07	77692000	0
TRANSCRIPT-22325_ORF	2.83207e+08	359900000	0
TRANSCRIPT-22343_ORF	5.89573e+07	3.35077e+07	4.74327e+08
TRANSCRIPT-22358_ORF	75965000	3.38883e+07	0
TRANSCRIPT-22361_ORF	1.2e+07	7288800	0
TRANSCRIPT-24032_ORF	1.38643e+07	6356600	3.40167e+06
TRANSCRIPT-22383_ORF	4.66963e+08	229590000	0
TRANSCRIPT-24928_ORF	423990000	3.45507e+08	0
TRANSCRIPT-22412_ORF	13640000	9.70043e+06	0
TRANSCRIPT-22428_ORF	6.63107e+08	2.54157e+08	0
TRANSCRIPT-22444_ORF	58938000	63424000	0
TRANSCRIPT-22453_ORF	70766000	1.29787e+08	0
TRANSCRIPT-22462_ORF	3020900	0	0
TRANSCRIPT-22473_ORF	8.71833e+06	0	0
TRANSCRIPT-2248_ORF	3.79962e+08	4.67523e+08	0
TRANSCRIPT-22505_ORF	1.49123e+08	7.66597e+07	703580000
TRANSCRIPT-22684_ORF	14920000	16438600	0
TRANSCRIPT-22535_ORF	3.78053e+08	435210000	0
TRANSCRIPT-22544_ORF	3.64057e+07	1.06945e+08	535500
TRANSCRIPT-22545_ORF	3.07013e+07	1.99153e+07	0
TRANSCRIPT-22549_ORF	1.30647e+09	1.67503e+09	0
TRANSCRIPT-22565_ORF	1.22382e+08	2.08093e+07	0
TRANSCRIPT-22568_ORF	3.86847e+07	3.27813e+07	0
TRANSCRIPT-22571_ORF	7.28407e+08	3.62727e+09	1.08837e+08
TRANSCRIPT-22585_ORF	2.95417e+07	9551000	0
TRANSCRIPT-22604_ORF	4.88723e+08	1.20263e+08	0
TRANSCRIPT-22609_ORF	6.70933e+06	0	0
TRANSCRIPT-22610_ORF	1.62447e+09	5.75003e+08	0
TRANSCRIPT-22616_ORF	4.13783e+07	29939000	0
TRANSCRIPT-22623_ORF	8.58693e+07	3.08073e+07	0
TRANSCRIPT-22623_ORF_1	499550000	7.08833e+07	0
TRANSCRIPT-22638_ORF	2.87187e+06	1.00605e+07	0
TRANSCRIPT-22645_ORF	2.67543e+08	4.74387e+08	0
TRANSCRIPT-22652_ORF	5.04807e+07	3.27233e+07	0
TRANSCRIPT-29254_ORF	75846000	4.70133e+07	0
TRANSCRIPT-22680_ORF	0	1.93687e+07	0
TRANSCRIPT-22695_ORF	60439000	6.53207e+07	0
TRANSCRIPT-26961_ORF	65021000	4.64577e+07	0
TRANSCRIPT-22729_ORF	2.70027e+08	635830000	0
TRANSCRIPT-22791_ORF	1604600	0	0
TRANSCRIPT-22793_ORF	247670000	1481800000	0
TRANSCRIPT-22798_ORF	2.87603e+08	2.06633e+08	0
TRANSCRIPT-22842_ORF	1.72537e+08	4.30223e+08	0
TRANSCRIPT-24227_ORF	1.41692e+08	2.85747e+07	0
TRANSCRIPT-22880_ORF	457610000	6.80153e+07	0
TRANSCRIPT-22890_ORF	46270000	9.55767e+06	0
TRANSCRIPT-22902_ORF	4.65363e+08	4.36707e+08	0
TRANSCRIPT-22906_ORF	14012000	0	0
TRANSCRIPT-22916_ORF	0	9146300	0
TRANSCRIPT-22920_ORF	3.07227e+08	1.36549e+08	0
TRANSCRIPT-22924_ORF	6.37387e+07	6.42297e+07	0
TRANSCRIPT-22981_ORF	1.70053e+07	3.05363e+07	0
TRANSCRIPT-2299_ORF	105790000	75774000	0
TRANSCRIPT-23005_ORF	9.75127e+06	4.20953e+06	0
TRANSCRIPT-23008_ORF	119550000	1.16898e+08	305330000
TRANSCRIPT-29176_ORF	3.55667e+09	6.20763e+09	949767
TRANSCRIPT-38711_ORF	0	5732000	0
TRANSCRIPT-23027_ORF	1.26103e+07	0	0
TRANSCRIPT-23054_ORF	0	0	1.61873e+07
TRANSCRIPT-23063_ORF	1793100	1.34063e+06	0
TRANSCRIPT-23068_ORF	9848300	1.00817e+07	0
TRANSCRIPT-23069_ORF	0	2.61883e+07	0
TRANSCRIPT-23089_ORF	1.43077e+08	1.49697e+08	0
TRANSCRIPT-23096_ORF	1.10523e+09	4.38177e+08	0
TRANSCRIPT-23099_ORF	443600000	4.90603e+08	0
TRANSCRIPT-23101_ORF	9.41817e+07	33030000	0
TRANSCRIPT-23103_ORF	19946000	1.28433e+07	0
TRANSCRIPT-23117_ORF	2.82647e+08	288730000	0
TRANSCRIPT-23133_ORF	1.68717e+07	9.39167e+06	0
TRANSCRIPT-23134_ORF	47001000	0	0
TRANSCRIPT-23164_ORF	2.71427e+07	3667000	0
TRANSCRIPT-23168_ORF	9.40867e+06	6.40443e+06	0
TRANSCRIPT-23175_ORF	1.02403e+08	1.48452e+08	0
TRANSCRIPT-23180_ORF	2.55183e+09	1.25813e+09	1216160000
TRANSCRIPT-23201_ORF	1.88473e+07	0	0
TRANSCRIPT-23206_ORF	1.67007e+09	4.92683e+08	0
TRANSCRIPT-23211_ORF	1.44562e+08	7.36607e+08	1078920000
TRANSCRIPT-23212_ORF	37830000	2.30317e+07	0
TRANSCRIPT-23230_ORF	1.16057e+07	6907000	0
TRANSCRIPT-23233_ORF	2.46457e+07	4319000	0
TRANSCRIPT-23234_ORF	5.12003e+08	2.19103e+08	0
TRANSCRIPT-23242_ORF	2954900000	1252900000	0
TRANSCRIPT-29515_ORF	4.22647e+09	6.37573e+09	1.91305e+08
TRANSCRIPT-23266_ORF	2.66203e+08	5.25727e+07	0
TRANSCRIPT-23269_ORF	55313000	3.66497e+07	2781800
TRANSCRIPT-23270_ORF	8.10247e+08	3.77453e+08	0
TRANSCRIPT-23281_ORF	1.23657e+09	7.86223e+08	0
TRANSCRIPT-23287_ORF	1.26947e+09	743230000	909490000
TRANSCRIPT-23294_ORF	7.52763e+08	1679100	0
TRANSCRIPT-23297_ORF	123420000	9.57297e+07	0
TRANSCRIPT-23299_ORF	0	8814900	0
TRANSCRIPT-23324_ORF	3.27683e+06	58664000	0
TRANSCRIPT-23344_ORF	3.40533e+08	4.37313e+08	0
TRANSCRIPT-23359_ORF	2502500000	8.11073e+08	0
TRANSCRIPT-23378_ORF	87600000	3.39583e+07	0
TRANSCRIPT-23382_ORF	8.93063e+07	104412000	0
TRANSCRIPT-23401_ORF	3.34397e+09	3.89667e+08	261926000
TRANSCRIPT-28201_ORF	4.77607e+07	105354000	0
TRANSCRIPT-2341_ORF_1	4.24267e+06	4.05703e+07	0
TRANSCRIPT-23473_ORF	0	0	5.88667e+06
TRANSCRIPT-23487_ORF	17784000	3.90387e+07	0
TRANSCRIPT-23489_ORF	2.04323e+08	2.07103e+08	0
TRANSCRIPT-23497_ORF	8.87173e+07	1.03217e+08	0
TRANSCRIPT-23502_ORF	274350000	3.40777e+08	0
TRANSCRIPT-2351_ORF	2.40223e+07	4.19883e+07	0
TRANSCRIPT-23517_ORF	0	4.73647e+06	0
TRANSCRIPT-23535_ORF	11076500	7336900	0
TRANSCRIPT-23537_ORF	73693000	9.50003e+07	0
TRANSCRIPT-2355_ORF	688990000	1.35519e+09	24084000
TRANSCRIPT-23553_ORF	0	1.27107e+08	0
TRANSCRIPT-24034_ORF	7.13277e+06	0	0
TRANSCRIPT-23573_ORF	7.68497e+06	7.24643e+06	0
TRANSCRIPT-23589_ORF	7.75673e+07	3.65577e+07	0
TRANSCRIPT-236_ORF	2.09407e+07	2.2166e+07	0
TRANSCRIPT-23604_ORF	0	0	3.87677e+07
TRANSCRIPT-23605_ORF	15044000	4450100	0
TRANSCRIPT-23625_ORF	1.02886e+08	54382000	0
TRANSCRIPT-23640_ORF	3.29327e+08	3.57677e+08	0
TRANSCRIPT-23645_ORF	1575700000	1.31563e+09	702360000
TRANSCRIPT-23660_ORF	6.70517e+08	6.89283e+08	0
TRANSCRIPT-23674_ORF	9.37493e+07	6.08157e+07	0
TRANSCRIPT-23679_ORF	3.76467e+06	1.4359e+07	0
TRANSCRIPT-23686_ORF	305950000	1.66017e+08	0
TRANSCRIPT-23738_ORF	5.59137e+06	2.60947e+07	0
TRANSCRIPT-2374_ORF	4.16943e+06	7.50277e+06	0
TRANSCRIPT-23761_ORF	314770000	2.51343e+08	0
TRANSCRIPT-30967_ORF	312480000	209370000	170607
TRANSCRIPT-23763_ORF	245240000	1.62413e+08	0
TRANSCRIPT-23772_ORF	3.86357e+09	4.48377e+09	347600000
TRANSCRIPT-23792_ORF	91178000	2.75067e+07	0
TRANSCRIPT-23806_ORF	8.86723e+07	21657000	0
TRANSCRIPT-23807_ORF	5097300	0	0
TRANSCRIPT-23828_ORF	6.00967e+07	8.53707e+07	0
TRANSCRIPT-23830_ORF	2.57913e+08	701720000	0
TRANSCRIPT-24434_ORF	7.06517e+09	4.47773e+09	9.90033e+08
TRANSCRIPT-23838_ORF	860070000	1.73807e+08	162320000
TRANSCRIPT-23844_ORF	13342000	2.07607e+07	0
TRANSCRIPT-23845_ORF	2.53347e+07	0	0
TRANSCRIPT-23973_ORF	0	850300	36267000
TRANSCRIPT-23894_ORF	4.86033e+08	7.06583e+08	0
TRANSCRIPT-23898_ORF	2.22233e+07	3.10363e+07	0
TRANSCRIPT-239_ORF_2	3.78883e+07	0	0
TRANSCRIPT-23913_ORF	778390000	4305500000	0
TRANSCRIPT-23916_ORF	186050000	8.65967e+07	0
TRANSCRIPT-26225_ORF	6.43307e+06	0	1769400
TRANSCRIPT-23946_ORF	1.10977e+07	4.39933e+06	0
TRANSCRIPT-2395_ORF_1	3077800	1.01403e+06	0
TRANSCRIPT-23955_ORF	82874000	111569000	0
TRANSCRIPT-23961_ORF	5181400	4.11167e+06	0
TRANSCRIPT-24001_ORF	6.90413e+06	949933	0
TRANSCRIPT-24058_ORF	6.50027e+08	7.71083e+08	0
TRANSCRIPT-24064_ORF	4.95443e+07	543846000	0
TRANSCRIPT-28558_ORF	5.27177e+07	9.60773e+07	0
TRANSCRIPT-26177_ORF	1.59355e+07	2.51977e+06	0
TRANSCRIPT-2410_ORF	2.54507e+08	1.96367e+08	0
TRANSCRIPT-26176_ORF	6.26873e+07	1.49377e+07	0
TRANSCRIPT-24102_ORF	1.26117e+07	40270000	0
TRANSCRIPT-24150_ORF	5.50427e+09	2.46303e+09	2.00367e+09
TRANSCRIPT-24171_ORF	16211000	78058000	0
TRANSCRIPT-24333_ORF	7.58747e+07	7.55653e+07	0
TRANSCRIPT-24204_ORF	4.56157e+07	6.64367e+07	0
TRANSCRIPT-26992_ORF	44330000	1.49293e+07	0
TRANSCRIPT-24289_ORF	1.21407e+08	33041000	0
TRANSCRIPT-2429_ORF	17670000	1.7355e+07	0
TRANSCRIPT-2429_ORF_1	1.09954e+07	1.05397e+06	0
TRANSCRIPT-24306_ORF	7.16577e+06	0	0
TRANSCRIPT-24313_ORF	1.81643e+08	3.15963e+08	0
TRANSCRIPT-24313_ORF_1	2.08363e+08	5.16743e+08	0
TRANSCRIPT-2433_ORF	2.02867e+07	2.72523e+07	0
TRANSCRIPT-24330_ORF	1.87977e+08	1.14072e+08	17088000
TRANSCRIPT-24348_ORF	4.76807e+07	5.31863e+07	0
TRANSCRIPT-24384_ORF	0	26795000	0
TRANSCRIPT-24460_ORF	5.87157e+09	1601400000	0
TRANSCRIPT-24469_ORF	8353000	4.27193e+06	0
TRANSCRIPT-24533_ORF	213730000	2.40497e+08	0
TRANSCRIPT-24543_ORF	2.46453e+07	5.87667e+07	0
TRANSCRIPT-24565_ORF	8751500	3.65517e+06	2.85603e+07
TRANSCRIPT-24582_ORF	7.08377e+09	2.48957e+09	34820000
TRANSCRIPT-246_ORF	3.60373e+06	3.47467e+06	0
TRANSCRIPT-246_ORF_1	1.30406e+08	3.97023e+08	5.44073e+08
TRANSCRIPT-24612_ORF	2119700	0	0
TRANSCRIPT-24616_ORF	6834300	0	0
TRANSCRIPT-24622_ORF	43869000	2.39443e+07	0
TRANSCRIPT-2463_ORF	3626000	12488000	0
TRANSCRIPT-24630_ORF	8.89453e+07	1.36823e+08	0
TRANSCRIPT-24633_ORF	5.33797e+06	4.01647e+07	0
TRANSCRIPT-24638_ORF	10687000	2.46451e+07	0
TRANSCRIPT-28759_ORF	54786000	2.74327e+07	0
TRANSCRIPT-24658_ORF	2.70027e+07	8680000	0
TRANSCRIPT-24669_ORF	1.14804e+08	4.79433e+08	0
TRANSCRIPT-24672_ORF	7.29173e+06	1.40503e+07	0
TRANSCRIPT-8824_ORF	0	0	1.36563e+07
TRANSCRIPT-24707_ORF	30835000	2.05097e+07	0
TRANSCRIPT-24737_ORF	3.67357e+07	1.26727e+08	6.61467e+07
TRANSCRIPT-24745_ORF	120070000	7.74417e+07	2.32907e+08
TRANSCRIPT-25610_ORF	3.29887e+06	9.73477e+07	5.56509e+08
TRANSCRIPT-24758_ORF	4.46333e+06	760133	0
TRANSCRIPT-2476_ORF	3529000	0	8.38933e+06
TRANSCRIPT-24760_ORF	1010570000	3.44433e+09	0
TRANSCRIPT-24763_ORF	7464700	0	0
TRANSCRIPT-24774_ORF	3.99437e+08	347540000	0
TRANSCRIPT-24777_ORF	4.51237e+08	185290000	0
TRANSCRIPT-24780_ORF	0	73394000	0
TRANSCRIPT-24789_ORF	5.74117e+06	0	0
TRANSCRIPT-24792_ORF	2.98297e+07	3.83007e+07	0
TRANSCRIPT-24800_ORF	1.13099e+08	9.70577e+07	45187000
TRANSCRIPT-2481_ORF	77741000	4.21837e+08	0
TRANSCRIPT-24811_ORF	1.59897e+07	9.34593e+06	0
TRANSCRIPT-24816_ORF	4.27667e+06	0	0
TRANSCRIPT-2485_ORF	2.80153e+08	2.36643e+08	0
TRANSCRIPT-24911_ORF	2.40436e+07	2.14887e+07	0
TRANSCRIPT-24881_ORF	9.43377e+07	25930000	8.37933e+06
TRANSCRIPT-24898_ORF	3.57737e+07	43302000	0
TRANSCRIPT-24908_ORF	69265000	4.10117e+07	1.17933e+07
TRANSCRIPT-2491_ORF	232510000	0	0
TRANSCRIPT-24924_ORF	174630000	104680000	0
TRANSCRIPT-24931_ORF	124923000	4.96133e+07	0
TRANSCRIPT-25730_ORF	3.65233e+06	4662000	0
TRANSCRIPT-24947_ORF	2.20583e+08	188230000	165480000
TRANSCRIPT-24952_ORF	47938000	26996000	0
TRANSCRIPT-24958_ORF	0	0	0
TRANSCRIPT-24978_ORF	2.15377e+08	133707000	0
TRANSCRIPT-25004_ORF	8.22373e+08	508160000	0
TRANSCRIPT-25010_ORF	1813620000	611330000	25131100
TRANSCRIPT-3552_ORF_1	1.69947e+07	21404000	0
TRANSCRIPT-25030_ORF	1.72553e+08	1.33197e+09	3741000
TRANSCRIPT-25040_ORF	9.41677e+06	9.59313e+06	0
TRANSCRIPT-25058_ORF	1.81933e+08	2.55693e+08	0
TRANSCRIPT-25070_ORF	1.82337e+08	5.48127e+07	0
TRANSCRIPT-25073_ORF_1	2.38803e+07	1.93436e+07	0
TRANSCRIPT-25078_ORF	7.26567e+06	1.87087e+06	0
TRANSCRIPT-25147_ORF	348440000	1.96457e+08	0
TRANSCRIPT-25154_ORF	255820000	193790000	6.70083e+07
TRANSCRIPT-2516_ORF	222390000	1.01501e+08	0
TRANSCRIPT-25187_ORF	1.00629e+07	0	70866000
TRANSCRIPT-25195_ORF	19684000	6.45333e+06	0
TRANSCRIPT-25198_ORF	24623000	5256000	0
TRANSCRIPT-25208_ORF	2.30247e+09	1602700000	6.44927e+08
TRANSCRIPT-2522_ORF	5.52067e+06	2.56347e+06	0
TRANSCRIPT-25220_ORF	8913000	1.33013e+07	0
TRANSCRIPT-25230_ORF	1.81737e+07	0	0
TRANSCRIPT-25235_ORF	2.27483e+08	266130000	0
TRANSCRIPT-25249_ORF_1	9038000	5.41233e+06	0
TRANSCRIPT-25269_ORF	349630000	2.38647e+08	0
TRANSCRIPT-25300_ORF	2.84103e+07	50028000	0
TRANSCRIPT-25695_ORF	4.90547e+07	2.98133e+07	0
TRANSCRIPT-25310_ORF	7.36073e+08	748270000	0
TRANSCRIPT-25318_ORF	0	5353500	0
TRANSCRIPT-25324_ORF	1.42107e+08	129930000	0
TRANSCRIPT-25336_ORF	4.82347e+08	644190000	2.08847e+06
TRANSCRIPT-2534_ORF	7.97667e+08	565130000	109420000
TRANSCRIPT-25367_ORF	1.78737e+07	0	0
TRANSCRIPT-25385_ORF	3.88467e+06	47234000	82101000
TRANSCRIPT-26676_ORF	32227000	11249300	0
TRANSCRIPT-25393_ORF	1.75477e+08	7.15777e+08	3.56733e+07
TRANSCRIPT-25397_ORF	6.33747e+07	2.85637e+07	0
TRANSCRIPT-25432_ORF	1.35203e+07	36931000	0
TRANSCRIPT-25445_ORF	8.59463e+06	4.72733e+06	0
TRANSCRIPT-25453_ORF	4.01513e+07	5.99767e+06	0
TRANSCRIPT-25463_ORF	3.70497e+08	1.82127e+09	2.32517e+06
TRANSCRIPT-25465_ORF	2.50393e+08	327500000	3.38173e+08
TRANSCRIPT-25483_ORF	2339200	0	0
TRANSCRIPT-25488_ORF	972900	0	0
TRANSCRIPT-25508_ORF	4.30543e+08	3.86053e+08	759330000
TRANSCRIPT-2551_ORF	2.61117e+09	1436860000	245326000
TRANSCRIPT-25517_ORF	1.35437e+07	0	0
TRANSCRIPT-25518_ORF	1.90747e+06	0	0
TRANSCRIPT-25521_ORF	4.16627e+08	2.68007e+08	0
TRANSCRIPT-25530_ORF	3091000000	1236640000	1.74138e+09
TRANSCRIPT-25531_ORF	1.13706e+07	5651300	0
TRANSCRIPT-25548_ORF	8820200	9.60733e+06	0
TRANSCRIPT-2555_ORF	620450000	9.76073e+08	1373320000
TRANSCRIPT-25576_ORF	498960000	5.47837e+08	0
TRANSCRIPT-40450_ORF	1.97463e+09	1.36417e+09	1.34517e+10
TRANSCRIPT-25580_ORF	1.57123e+08	1.12491e+09	0
TRANSCRIPT-34917_ORF	18025000	0	0
TRANSCRIPT-25607_ORF	1.31383e+08	115851000	1.41693e+06
TRANSCRIPT-25617_ORF	2.56993e+07	14185000	1.69073e+07
TRANSCRIPT-25635_ORF	0	0	0
TRANSCRIPT-25641_ORF	1.01211e+08	7.48507e+07	1.51052e+08
TRANSCRIPT-25644_ORF	2.34723e+07	9871000	0
TRANSCRIPT-25653_ORF	26944000	1.11734e+07	0
TRANSCRIPT-25660_ORF	9070000	4.70697e+06	0
TRANSCRIPT-25672_ORF	4.44733e+06	1.99083e+07	0
TRANSCRIPT-25682_ORF	407550000	2.45463e+08	0
TRANSCRIPT-2570_ORF	5.03913e+07	1.48353e+07	1.04337e+08
TRANSCRIPT-25704_ORF	731820000	1.23201e+09	0
TRANSCRIPT-25711_ORF	1.86953e+08	84418000	0
TRANSCRIPT-25712_ORF	7.99457e+07	5.79087e+07	0
TRANSCRIPT-27449_ORF	1.99903e+08	1.42853e+08	0
TRANSCRIPT-25747_ORF	14804000	0	0
TRANSCRIPT-25770_ORF	7.32833e+06	0	0
TRANSCRIPT-25819_ORF	2.24677e+08	3.70117e+08	0
TRANSCRIPT-25824_ORF	63094000	8.31877e+07	0
TRANSCRIPT-25830_ORF	0	1.97473e+06	0
TRANSCRIPT-25831_ORF	0	4.67533e+06	0
TRANSCRIPT-25835_ORF	564040000	4.62823e+08	5.13427e+08
TRANSCRIPT-25877_ORF	61436000	6.49303e+07	0
TRANSCRIPT-25889_ORF	139980000	86549000	0
TRANSCRIPT-25913_ORF	9.29747e+08	8.09983e+08	0
TRANSCRIPT-25915_ORF	3.63413e+08	158880000	0
TRANSCRIPT-25919_ORF	9.74027e+07	4233100	0
TRANSCRIPT-25921_ORF	2.69503e+07	8.32233e+06	0
TRANSCRIPT-25926_ORF	306390000	8.65967e+08	1.03317e+07
TRANSCRIPT-25937_ORF	1.98797e+07	5.07533e+06	0
TRANSCRIPT-25938_ORF	7.53483e+07	97018000	0
TRANSCRIPT-25983_ORF	8.29377e+08	254530000	333875500
TRANSCRIPT-26001_ORF	0	2291600	0
TRANSCRIPT-26002_ORF	1.0427e+09	435900000	109860000
TRANSCRIPT-2601_ORF	99522000	61780000	0
TRANSCRIPT-27318_ORF	3.43477e+08	1.98753e+08	1.38363e+06
TRANSCRIPT-26090_ORF	9.41817e+08	753430000	0
TRANSCRIPT-26091_ORF	9.17537e+09	7652400000	2.48552e+08
TRANSCRIPT-26098_ORF	6.59133e+06	0	0
TRANSCRIPT-31325_ORF	0	0	4.58323e+08
TRANSCRIPT-26120_ORF	1.59327e+07	4.17267e+06	0
TRANSCRIPT-26125_ORF	1.21914e+08	43487000	2.98357e+08
TRANSCRIPT-2614_ORF	6.64204e+07	0	0
TRANSCRIPT-26151_ORF	8.83447e+07	122290000	0
TRANSCRIPT-26154_ORF	4.04123e+07	27010000	0
TRANSCRIPT-26156_ORF	4.94913e+07	71573000	0
TRANSCRIPT-26181_ORF	5483400	0	0
TRANSCRIPT-26183_ORF	411490000	7.23013e+08	0
TRANSCRIPT-26186_ORF	1.26664e+07	1.61693e+07	0
TRANSCRIPT-26193_ORF	0	0	3.48267e+08
TRANSCRIPT-26201_ORF	325340000	250480000	0
TRANSCRIPT-26208_ORF	5.49503e+07	1.98753e+07	0
TRANSCRIPT-2621_ORF	10361200	2.07063e+06	0
TRANSCRIPT-26224_ORF	10174000	6.28363e+06	0
TRANSCRIPT-26233_ORF	2.93977e+07	27125000	0
TRANSCRIPT-26239_ORF	5853200	0	0
TRANSCRIPT-26253_ORF	24059000	0	0
TRANSCRIPT-26255_ORF	90373000	147176000	0
TRANSCRIPT-26276_ORF	1605200	0	0
TRANSCRIPT-26289_ORF	1.72613e+10	3.95127e+09	5.31217e+07
TRANSCRIPT-26296_ORF	8.66203e+07	106180000	0
TRANSCRIPT-26304_ORF	798460000	5.33903e+08	0
TRANSCRIPT-26319_ORF	9.34703e+06	8.88297e+06	0
TRANSCRIPT-26329_ORF	2968900	0	0
TRANSCRIPT-26348_ORF	2.22993e+06	0	0
TRANSCRIPT-26362_ORF	1.06747e+07	8.87933e+06	0
TRANSCRIPT-26365_ORF	69647000	176970000	0
TRANSCRIPT-26371_ORF	3.85357e+08	107610000	0
TRANSCRIPT-26383_ORF	5.63357e+08	2.73003e+08	0
TRANSCRIPT-26398_ORF	1.36617e+08	30821100	0
TRANSCRIPT-264_ORF	1.0011e+07	8.00193e+06	0
TRANSCRIPT-2644_ORF	1.16953e+07	5.02867e+06	0
TRANSCRIPT-26445_ORF	6.46377e+06	0	0
TRANSCRIPT-27656_ORF	2.45717e+08	1.55503e+08	0
TRANSCRIPT-26493_ORF	7.91307e+07	4.07833e+07	0
TRANSCRIPT-26506_ORF	118289000	1.24053e+08	0
TRANSCRIPT-26541_ORF	1.77247e+07	0	0
TRANSCRIPT-26545_ORF	1.12044e+07	3.22213e+07	0
TRANSCRIPT-27760_ORF	5.51143e+07	4.99353e+07	0
TRANSCRIPT-26582_ORF	1.22433e+07	108241000	0
TRANSCRIPT-26600_ORF	3.45827e+07	1.02721e+07	0
TRANSCRIPT-26604_ORF	8.15933e+07	1.1771e+08	0
TRANSCRIPT-2661_ORF	23846000	0	0
TRANSCRIPT-26626_ORF	46861000	4.45833e+06	0
TRANSCRIPT-26632_ORF	5.39827e+08	3.60783e+08	0
TRANSCRIPT-26642_ORF	1.40653e+07	1.62937e+07	0
TRANSCRIPT-26649_ORF	7.96737e+08	8.45123e+08	0
TRANSCRIPT-26683_ORF	11115000	0	0
TRANSCRIPT-26704_ORF	71278000	5.06457e+07	1.26997e+08
TRANSCRIPT-26710_ORF	1.54873e+08	95386000	0
TRANSCRIPT-26718_ORF	4.19453e+08	4.32787e+08	0
TRANSCRIPT-26727_ORF	1.21878e+08	4.92717e+07	0
TRANSCRIPT-26730_ORF	1.33453e+07	0	0
TRANSCRIPT-26746_ORF	24793000	9.81157e+06	0
TRANSCRIPT-26748_ORF	9.25737e+07	1.11168e+08	0
TRANSCRIPT-26756_ORF	22402000	5.68227e+06	0
TRANSCRIPT-26768_ORF	22062000	9275000	0
TRANSCRIPT-26786_ORF	0	6.93633e+07	0
TRANSCRIPT-26807_ORF	44317000	51810000	0
TRANSCRIPT-26841_ORF	4.42267e+06	1.10263e+07	0
TRANSCRIPT-26889_ORF	8.42373e+06	2.25977e+06	0
TRANSCRIPT-2691_ORF	1.31227e+08	1.94737e+07	0
TRANSCRIPT-26917_ORF	34762000	7.97317e+07	0
TRANSCRIPT-26919_ORF	9.74727e+07	122380000	0
TRANSCRIPT-26922_ORF	349850000	7.58527e+08	0
TRANSCRIPT-26944_ORF	4.32483e+07	1.68177e+07	0
TRANSCRIPT-26966_ORF	1.09297e+08	95878000	0
TRANSCRIPT-270_ORF	1.0891e+07	0	0
TRANSCRIPT-27008_ORF	3.55503e+08	5.96747e+07	21307000
TRANSCRIPT-27015_ORF	1.65683e+08	7.56703e+07	0
TRANSCRIPT-27039_ORF	0	7.07767e+06	0
TRANSCRIPT-27042_ORF	7590000	1.08767e+07	0
TRANSCRIPT-27052_ORF	0	0	1.90587e+08
TRANSCRIPT-27059_ORF	3.08063e+08	1.53153e+08	0
TRANSCRIPT-27061_ORF	4113000	0	4.51689e+07
TRANSCRIPT-27093_ORF	4387400	0	0
TRANSCRIPT-27098_ORF	4.82933e+08	2.23087e+08	0
TRANSCRIPT-27102_ORF	0	0	7.62933e+06
TRANSCRIPT-27106_ORF	3320700	1.25537e+07	0
TRANSCRIPT-27117_ORF	67108000	6.50453e+07	0
TRANSCRIPT-27130_ORF	4571900	3.26747e+06	0
TRANSCRIPT-27140_ORF	37926000	0	0
TRANSCRIPT-28917_ORF	26567000	1.52307e+07	0
TRANSCRIPT-27164_ORF	2.64233e+07	8.76987e+07	0
TRANSCRIPT-27175_ORF	417070000	1.68975e+08	168400000
TRANSCRIPT-27221_ORF	1.12867e+07	0	0
TRANSCRIPT-27221_ORF_1	0	0	3.80873e+07
TRANSCRIPT-27225_ORF	8.98207e+08	7.20533e+08	6.43067e+07
TRANSCRIPT-27229_ORF	2.70683e+07	7.37953e+07	0
TRANSCRIPT-27244_ORF	65108000	9.03003e+07	0
TRANSCRIPT-2727_ORF	3.59857e+07	0	0
TRANSCRIPT-27284_ORF	0	0	3.43767e+07
TRANSCRIPT-27286_ORF	6.27627e+07	32478000	0
TRANSCRIPT-27302_ORF	800940000	5.78207e+08	413340000
TRANSCRIPT-27311_ORF	1.65367e+07	0	0
TRANSCRIPT-27322_ORF	3631500	2.45497e+06	0
TRANSCRIPT-27342_ORF	1.23447e+07	105087000	0
TRANSCRIPT-27351_ORF	29411000	17608000	0
TRANSCRIPT-27380_ORF	1.86867e+06	3.04713e+07	0
TRANSCRIPT-27387_ORF	5.66123e+07	1671600	0
TRANSCRIPT-27393_ORF	1.42476e+08	3.77217e+06	0
TRANSCRIPT-27403_ORF	172820000	21969000	0
TRANSCRIPT-27405_ORF	3.35943e+08	26696000	0
TRANSCRIPT-27427_ORF	996540000	6.98813e+08	0
TRANSCRIPT-27439_ORF	6503800	3.31643e+06	0
TRANSCRIPT-27464_ORF	1.92457e+06	1.89737e+07	0
TRANSCRIPT-27471_ORF	165950000	2.06787e+08	0
TRANSCRIPT-27491_ORF	4.34097e+06	3.23533e+07	0
TRANSCRIPT-27496_ORF	34256000	0	0
TRANSCRIPT-36140_ORF	1.42533e+07	5.23433e+06	0
TRANSCRIPT-28125_ORF_1	4.01163e+07	1.96147e+07	0
TRANSCRIPT-27512_ORF	1.89057e+06	1.42357e+07	0
TRANSCRIPT-27516_ORF	1.87393e+09	1.54337e+10	1.99923e+07
TRANSCRIPT-27520_ORF	205720000	457890000	0
TRANSCRIPT-6184_ORF	7390000	9.67767e+06	0
TRANSCRIPT-27622_ORF	1.90387e+07	0	0
TRANSCRIPT-27629_ORF	3.99243e+08	5.65223e+09	0
TRANSCRIPT-27644_ORF	6.72887e+08	651880000	1.2362e+08
TRANSCRIPT-27652_ORF	1.26887e+06	0	0
TRANSCRIPT-27655_ORF	1.83543e+07	6620200	0
TRANSCRIPT-27660_ORF	9.31863e+06	2.22783e+07	0
TRANSCRIPT-27663_ORF	0	0	0
TRANSCRIPT-27669_ORF	1.40313e+07	12247000	0
TRANSCRIPT-27671_ORF	50984000	5.23553e+07	0
TRANSCRIPT-27687_ORF	671710000	317280000	0
TRANSCRIPT-27706_ORF	1.36953e+07	1.14553e+07	0
TRANSCRIPT-27708_ORF	6.94027e+07	6.49013e+07	0
TRANSCRIPT-29227_ORF	7.71143e+06	2.40813e+07	0
TRANSCRIPT-27715_ORF	2.12577e+07	0	0
TRANSCRIPT-31205_ORF	1.50276e+08	113276000	1.71503e+06
TRANSCRIPT-27733_ORF	595550000	1.41313e+08	0
TRANSCRIPT-27735_ORF	0	0	1.18007e+07
TRANSCRIPT-27745_ORF	1.30503e+07	6.07633e+06	0
TRANSCRIPT-27780_ORF	89799000	2.67293e+08	0
TRANSCRIPT-27806_ORF	274140000	2.13887e+08	0
TRANSCRIPT-27825_ORF	8.89123e+07	576310000	0
TRANSCRIPT-28860_ORF	1.23412e+08	3.11143e+07	0
TRANSCRIPT-27855_ORF	1.56073e+07	1.28287e+07	0
TRANSCRIPT-27873_ORF	1.02144e+09	1.89703e+08	6.27753e+08
TRANSCRIPT-27875_ORF	12167900	2830200	0
TRANSCRIPT-2788_ORF	15735000	8770000	0
TRANSCRIPT-27887_ORF	8.09843e+08	1515400000	0
TRANSCRIPT-2790_ORF	8.53493e+07	8.49493e+07	0
TRANSCRIPT-27900_ORF	3.64372e+07	4.39563e+07	0
TRANSCRIPT-27918_ORF	4.60787e+08	6.99307e+08	0
TRANSCRIPT-27927_ORF	6.26013e+07	4.02733e+07	0
TRANSCRIPT-27936_ORF	1.96943e+08	1.22789e+08	2.66393e+08
TRANSCRIPT-27942_ORF	8.87203e+08	6.10087e+08	1.12184e+09
TRANSCRIPT-27948_ORF	1.60213e+08	1.11187e+08	5.75627e+07
TRANSCRIPT-30030_ORF	4.82333e+08	1.60337e+08	0
TRANSCRIPT-27997_ORF	1.90243e+07	5011000	0
TRANSCRIPT-28021_ORF	1.03503e+07	29070000	0
TRANSCRIPT-28042_ORF	59899000	82633000	0
TRANSCRIPT-28046_ORF	8.47773e+07	5.01227e+07	0
TRANSCRIPT-28048_ORF	215640000	105239000	0
TRANSCRIPT-28056_ORF	0	0	1.17273e+07
TRANSCRIPT-2806_ORF_1	7.51657e+06	0	0
TRANSCRIPT-28079_ORF	44971000	2.52823e+07	14789000
TRANSCRIPT-28112_ORF	261260000	243250000	0
TRANSCRIPT-28124_ORF	1.23223e+07	0	0
TRANSCRIPT-28131_ORF	24030000	1.77263e+07	0
TRANSCRIPT-29038_ORF	8547200	1.50623e+07	3.20807e+07
TRANSCRIPT-28167_ORF	2.05133e+07	0	0
TRANSCRIPT-28179_ORF	1.42027e+08	5.50433e+06	0
TRANSCRIPT-28179_ORF_1	2207000	0	0
TRANSCRIPT-2820_ORF	2.29847e+08	150670000	1.53739e+09
TRANSCRIPT-28254_ORF	1.44663e+08	61699000	0
TRANSCRIPT-28255_ORF	2.08657e+07	4.54053e+07	0
TRANSCRIPT-28260_ORF	0	0	52664000
TRANSCRIPT-28266_ORF	6.18697e+08	1.15319e+09	1.34857e+07
TRANSCRIPT-28269_ORF	1.18806e+09	1.11994e+09	6.77433e+06
TRANSCRIPT-2827_ORF	46428000	32882000	0
TRANSCRIPT-28273_ORF	1.20413e+07	8.88423e+08	0
TRANSCRIPT-28299_ORF	2.96023e+07	8411000	0
TRANSCRIPT-2830_ORF_1	0	0	9084000
TRANSCRIPT-28314_ORF	1.61497e+06	0	0
TRANSCRIPT-28352_ORF	8.87183e+06	2.02157e+06	0
TRANSCRIPT-28357_ORF	8.58603e+07	6.40413e+07	0
TRANSCRIPT-28433_ORF	1.90123e+06	2198200	0
TRANSCRIPT-2844_ORF	249770000	448350000	0
TRANSCRIPT-28441_ORF	2280100000	1679820000	0
TRANSCRIPT-4276_ORF	2.68787e+08	5.60017e+08	0
TRANSCRIPT-31743_ORF	0	7148800	0
TRANSCRIPT-28463_ORF	14903000	0	0
TRANSCRIPT-2847_ORF	0	0	0
TRANSCRIPT-28473_ORF	2.03643e+07	7.56007e+07	0
TRANSCRIPT-28477_ORF	14037000	3.60833e+06	0
TRANSCRIPT-28488_ORF	1.73423e+08	149940000	0
TRANSCRIPT-28517_ORF	1.36277e+07	2.47433e+07	0
TRANSCRIPT-28624_ORF	3.33557e+08	195780000	0
TRANSCRIPT-28530_ORF	12578500	7.98463e+06	27729000
TRANSCRIPT-28550_ORF	3.25133e+07	1.60216e+07	0
TRANSCRIPT-28567_ORF	7.95557e+07	6.06137e+06	234170000
TRANSCRIPT-28571_ORF	1.08496e+07	7.28143e+06	0
TRANSCRIPT-28578_ORF	1.09222e+08	1.91013e+07	0
TRANSCRIPT-34118_ORF	5.36763e+07	149120000	0
TRANSCRIPT-28616_ORF	2.88193e+07	7.20867e+06	0
TRANSCRIPT-28630_ORF	2.93653e+08	2.14767e+08	26945000
TRANSCRIPT-28638_ORF	7.53417e+07	89430000	0
TRANSCRIPT-28639_ORF	128710000	150260000	0
TRANSCRIPT-28645_ORF	6.91747e+06	0	0
TRANSCRIPT-28659_ORF	2.27197e+08	9.32107e+07	9.40867e+07
TRANSCRIPT-28670_ORF	2.40463e+07	128300000	0
TRANSCRIPT-28679_ORF	828100	0	0
TRANSCRIPT-31382_ORF	279380000	210880000	0
TRANSCRIPT-28735_ORF	0	0	5.40207e+07
TRANSCRIPT-28754_ORF	6.10047e+07	99794000	0
TRANSCRIPT-3461_ORF	0	0	0
TRANSCRIPT-29285_ORF	9.93737e+07	4.89657e+07	0
TRANSCRIPT-28777_ORF	2.32537e+07	16262400	0
TRANSCRIPT-8175_ORF	8.26273e+06	7.77433e+06	0
TRANSCRIPT-28801_ORF	1.83607e+06	1.12359e+07	0
TRANSCRIPT-28815_ORF	3.68803e+07	0	0
TRANSCRIPT-28829_ORF	1.1394e+08	640970000	0
TRANSCRIPT-28850_ORF	2.55383e+08	8.47723e+08	0
TRANSCRIPT-28864_ORF	19695000	15101000	0
TRANSCRIPT-3236_ORF	7063400	3.08897e+06	0
TRANSCRIPT-28884_ORF	3.87277e+07	2.92247e+07	0
TRANSCRIPT-28935_ORF	1.01654e+09	9.68733e+08	0
TRANSCRIPT-28937_ORF	2.83377e+08	2.46457e+09	3.22857e+06
TRANSCRIPT-28950_ORF	5260000000	3.49467e+09	0
TRANSCRIPT-28965_ORF	2.81613e+08	173000000	0
TRANSCRIPT-28966_ORF	3.82667e+06	2.01473e+06	0
TRANSCRIPT-32572_ORF	2.73677e+07	15716000	0
TRANSCRIPT-28981_ORF	8.33133e+08	3.05633e+08	335370000
TRANSCRIPT-29002_ORF	1.35683e+07	16090000	0
TRANSCRIPT-29009_ORF	6.61533e+06	169660000	0
TRANSCRIPT-29019_ORF	904990000	5.53277e+08	0
TRANSCRIPT-29020_ORF	12420000	2106900	0
TRANSCRIPT-29022_ORF	82576000	3.66277e+07	0
TRANSCRIPT-29028_ORF	4.43357e+07	4.29757e+07	0
TRANSCRIPT-29067_ORF	6.32127e+07	3.66277e+07	0
TRANSCRIPT-29661_ORF	7.34233e+06	4.49823e+06	0
TRANSCRIPT-29088_ORF	44441000	4.21627e+07	0
TRANSCRIPT-29098_ORF	0	4263900	0
TRANSCRIPT-29106_ORF	1.02575e+07	0	0
TRANSCRIPT-29161_ORF	65720000	7.26393e+07	0
TRANSCRIPT-29198_ORF	1.96467e+08	120665000	0
TRANSCRIPT-29199_ORF	0	0	1.99777e+07
TRANSCRIPT-2920_ORF	5.27143e+07	1.84743e+08	0
TRANSCRIPT-29200_ORF	3.06283e+08	5.61963e+07	3.94777e+07
TRANSCRIPT-29207_ORF	113420000	9.82627e+07	0
TRANSCRIPT-29213_ORF	12405000	0	0
TRANSCRIPT-29214_ORF	2.07023e+07	7.96567e+06	0
TRANSCRIPT-2923_ORF	2.53043e+07	3.32767e+07	0
TRANSCRIPT-29239_ORF	6.40473e+09	3794800000	11093000
TRANSCRIPT-29243_ORF	7.14723e+07	5.24177e+07	0
TRANSCRIPT-29264_ORF	1.60547e+09	397960000	0
TRANSCRIPT-29288_ORF	7.86863e+07	68666000	0
TRANSCRIPT-29310_ORF	1.89543e+07	1.36887e+07	0
TRANSCRIPT-29324_ORF	169640000	219940000	1.44823e+08
TRANSCRIPT-30777_ORF	3.44903e+08	5.28227e+08	0
TRANSCRIPT-29384_ORF	5.89563e+07	1.39788e+07	0
TRANSCRIPT-6396_ORF	6.05763e+06	5.11053e+06	0
TRANSCRIPT-29393_ORF	2.92013e+06	23479000	0
TRANSCRIPT-29397_ORF	5.72633e+06	488333	0
TRANSCRIPT-2942_ORF	29189000	2825600	0
TRANSCRIPT-29422_ORF	3047700	0	0
TRANSCRIPT-29434_ORF	283070000	585810000	0
TRANSCRIPT-29456_ORF	6.01433e+08	2.92127e+08	745867
TRANSCRIPT-30710_ORF	9.07403e+09	2952000000	790300
TRANSCRIPT-29496_ORF	1.06577e+09	470050000	59245400
TRANSCRIPT-2953_ORF	1.88143e+07	2.04553e+07	0
TRANSCRIPT-29543_ORF	2.36517e+10	2.45147e+10	3.44245e+09
TRANSCRIPT-2957_ORF	18334800	57039000	0
TRANSCRIPT-29575_ORF	3.82267e+09	1.64978e+09	1.24393e+08
TRANSCRIPT-29592_ORF	3.39537e+07	68194000	0
TRANSCRIPT-29599_ORF	1391100	0	0
TRANSCRIPT-29613_ORF	3.16887e+08	260000000	0
TRANSCRIPT-29622_ORF	5.43127e+08	7.27973e+08	1.80928e+07
TRANSCRIPT-29624_ORF	8974500	0	0
TRANSCRIPT-29639_ORF	4.80243e+07	3.51197e+07	0
TRANSCRIPT-29640_ORF	8569000	0	0
TRANSCRIPT-29645_ORF	1.89623e+07	3.99623e+06	0
TRANSCRIPT-29646_ORF	2096700000	669040000	0
TRANSCRIPT-29658_ORF	138370000	104270000	1.87833e+07
TRANSCRIPT-31353_ORF	2.02093e+09	1385800000	1084900000
TRANSCRIPT-29677_ORF	241600000	471040000	0
TRANSCRIPT-29678_ORF	3.98283e+07	1.10097e+07	0
TRANSCRIPT-29684_ORF	2761800	0	0
TRANSCRIPT-29708_ORF	2.59327e+08	3.45423e+08	153060000
TRANSCRIPT-29713_ORF	1.13293e+08	8.06957e+08	0
TRANSCRIPT-29716_ORF	3990900	3.90267e+06	0
TRANSCRIPT-29718_ORF	281970000	82273000	0
TRANSCRIPT-2972_ORF	4.07367e+06	5.56203e+06	0
TRANSCRIPT-29756_ORF	4.27833e+07	0	0
TRANSCRIPT-29759_ORF	27972000	5444000	0
TRANSCRIPT-2976_ORF	2.44907e+07	0	0
TRANSCRIPT-29766_ORF	34227000	87960000	0
TRANSCRIPT-29776_ORF	7.14033e+07	56370000	0
TRANSCRIPT-29799_ORF	4.4586e+07	5.98437e+07	0
TRANSCRIPT-29816_ORF	2.14333e+06	1644000	0
TRANSCRIPT-29832_ORF	1.75597e+07	22404000	0
TRANSCRIPT-29838_ORF	1.15201e+08	1.35193e+08	1.01323e+08
TRANSCRIPT-29844_ORF	1.22677e+06	0	0
TRANSCRIPT-2986_ORF	3.17017e+06	1.30977e+06	0
TRANSCRIPT-29868_ORF	1.14996e+07	8.73797e+06	0
TRANSCRIPT-29869_ORF	9.26983e+08	4.58607e+08	0
TRANSCRIPT-32488_ORF	246970000	110360000	0
TRANSCRIPT-29873_ORF	31616000	5.33797e+07	2.91573e+08
TRANSCRIPT-2989_ORF	4.13573e+07	3.84987e+07	0
TRANSCRIPT-29906_ORF	3.80023e+07	320240000	0
TRANSCRIPT-2991_ORF	11235000	16347000	0
TRANSCRIPT-29925_ORF	5.36993e+06	9.30683e+06	0
TRANSCRIPT-30040_ORF	2040900000	8.28573e+08	0
TRANSCRIPT-29955_ORF	7.80467e+06	2289700	0
TRANSCRIPT-29968_ORF	6.63867e+07	4.17867e+07	0
TRANSCRIPT-29971_ORF	61929000	2.58033e+07	0
TRANSCRIPT-29996_ORF	9.86093e+07	1.67697e+08	4.68367e+08
TRANSCRIPT-29998_ORF	0	2.75003e+06	0
TRANSCRIPT-30003_ORF	9.14073e+07	13347000	0
TRANSCRIPT-30004_ORF	1.65704e+08	286510000	898533
TRANSCRIPT-30013_ORF	41236000	2.73543e+07	0
TRANSCRIPT-30028_ORF	1164800000	2.24913e+09	0
TRANSCRIPT-30037_ORF	1.42323e+06	0	0
TRANSCRIPT-3005_ORF	61444000	2.05003e+07	0
TRANSCRIPT-30057_ORF	22152000	0	0
TRANSCRIPT-30063_ORF	6.51547e+07	6.15217e+07	6.84133e+07
TRANSCRIPT-30065_ORF	8731000	2.68127e+07	0
TRANSCRIPT-30071_ORF	606700000	4890700000	0
TRANSCRIPT-30076_ORF	8.74943e+06	1557400	0
TRANSCRIPT-3008_ORF	2.55597e+08	1.90253e+09	226073
TRANSCRIPT-30092_ORF	3.54893e+07	1.45457e+07	0
TRANSCRIPT-30093_ORF	1.1622e+07	4.30527e+06	0
TRANSCRIPT-30094_ORF	2.85503e+07	26727000	0
TRANSCRIPT-30100_ORF	1684500	0	0
TRANSCRIPT-30117_ORF	5.04073e+07	5.66303e+08	0
TRANSCRIPT-30151_ORF_1	5.99517e+07	1.99593e+07	1.31027e+07
TRANSCRIPT-30169_ORF	3.82923e+06	1.86787e+06	0
TRANSCRIPT-3019_ORF	631867	0	0
TRANSCRIPT-30224_ORF	1.17522e+07	1.9064e+07	0
TRANSCRIPT-3023_ORF	4186700	0	0
TRANSCRIPT-30232_ORF	1.82243e+08	242200000	0
TRANSCRIPT-30238_ORF	414310000	3.82907e+08	0
TRANSCRIPT-30261_ORF	65052000	2.93517e+08	0
TRANSCRIPT-30262_ORF	4.66533e+06	58332000	0
TRANSCRIPT-30301_ORF	3.38273e+07	4.52157e+07	0
TRANSCRIPT-30324_ORF	4.85863e+07	0	0
TRANSCRIPT-30330_ORF	2.52103e+08	430900000	1.57743e+09
TRANSCRIPT-30334_ORF	3.95177e+08	426220000	0
TRANSCRIPT-3035_ORF	0	0	1.20287e+08
TRANSCRIPT-3037_ORF	77071000	1.12147e+07	0
TRANSCRIPT-30389_ORF	116508000	7.84197e+07	0
TRANSCRIPT-30393_ORF_1	8416800	9.30467e+06	0
TRANSCRIPT-30431_ORF_1	1.54553e+08	1.41915e+08	0
TRANSCRIPT-30487_ORF	3.44503e+07	4.21053e+08	0
TRANSCRIPT-33701_ORF	2.74753e+06	2.37603e+07	0
TRANSCRIPT-30534_ORF	9.59777e+09	4.98357e+09	3.62067e+07
TRANSCRIPT-30539_ORF	2.08663e+07	63945000	0
TRANSCRIPT-30551_ORF	8457600	5904700	0
TRANSCRIPT-30576_ORF	1.07135e+07	2.47863e+07	0
TRANSCRIPT-30587_ORF	69929000	3.34373e+07	0
TRANSCRIPT-30593_ORF	4.14417e+06	1.62557e+07	0
TRANSCRIPT-30604_ORF	3.01543e+06	0	0
TRANSCRIPT-30605_ORF	296800000	2.17527e+08	0
TRANSCRIPT-30616_ORF	5.68163e+06	5.40527e+06	0
TRANSCRIPT-30830_ORF	117516000	1.02346e+08	0
TRANSCRIPT-30628_ORF	50979000	1.77957e+07	0
TRANSCRIPT-30650_ORF	69569000	1.72047e+06	0
TRANSCRIPT-30655_ORF	2.59413e+07	2.55507e+07	0
TRANSCRIPT-30658_ORF	5.59693e+07	4.70417e+08	0
TRANSCRIPT-30660_ORF	2.45457e+07	7.47303e+07	0
TRANSCRIPT-30682_ORF	2.07483e+08	1.30143e+08	0
TRANSCRIPT-30683_ORF	3.56963e+08	8.03627e+08	1133410000
TRANSCRIPT-30686_ORF	1.58033e+07	1.50223e+07	0
TRANSCRIPT-30699_ORF	4.01977e+08	1.99703e+09	0
TRANSCRIPT-30705_ORF	9522000	9.62183e+07	0
TRANSCRIPT-6700_ORF	22405000	17514000	0
TRANSCRIPT-30750_ORF	82320000	13098800	3.51733e+07
TRANSCRIPT-30763_ORF	6.71797e+07	63972000	0
TRANSCRIPT-30775_ORF	5.18013e+07	0	0
TRANSCRIPT-3079_ORF	3.55533e+06	3.71247e+06	0
TRANSCRIPT-30809_ORF	430360000	1.51887e+09	0
TRANSCRIPT-30846_ORF	6.33073e+08	4.76753e+08	0
TRANSCRIPT-30850_ORF	1.38843e+08	176850000	0
TRANSCRIPT-30853_ORF	0	0	1.78777e+07
TRANSCRIPT-30869_ORF	1.00993e+07	3.84567e+06	0
TRANSCRIPT-30875_ORF	9.64347e+08	7.04033e+08	0
TRANSCRIPT-30901_ORF	5474000	0	0
TRANSCRIPT-30908_ORF	1.20755e+07	0	0
TRANSCRIPT-8239_ORF	163610000	1.63247e+08	0
TRANSCRIPT-35477_ORF	1.92297e+07	8.83733e+06	0
TRANSCRIPT-3093_ORF_1	6.68073e+07	75828000	0
TRANSCRIPT-3108_ORF	1.86027e+07	6.53877e+06	0
TRANSCRIPT-31005_ORF	1.02325e+08	1.97643e+08	0
TRANSCRIPT-31014_ORF	1.58683e+07	1.31407e+07	0
TRANSCRIPT-31017_ORF	5.31353e+07	1.41807e+07	0
TRANSCRIPT-31020_ORF	5.03697e+07	4.58703e+07	0
TRANSCRIPT-31025_ORF	7.59293e+07	901933	0
TRANSCRIPT-42269_ORF_1	5406500	8.09097e+06	0
TRANSCRIPT-31031_ORF	10297900	15626000	6.52767e+06
TRANSCRIPT-31045_ORF	8.29677e+08	3948700000	0
TRANSCRIPT-3367_ORF	0	0	4.16833e+07
TRANSCRIPT-31082_ORF	1458900000	573740000	728367
TRANSCRIPT-31088_ORF	209190000	1.54453e+08	0
TRANSCRIPT-3111_ORF	4.11993e+08	2.27537e+08	0
TRANSCRIPT-31111_ORF	2.35097e+07	1.08547e+07	0
TRANSCRIPT-3115_ORF	3468500000	1018140000	5.22747e+08
TRANSCRIPT-33788_ORF	3.55743e+10	2.89477e+10	1.96766e+10
TRANSCRIPT-31211_ORF	4.05453e+06	0	13605000
TRANSCRIPT-31238_ORF	5328100	0	0
TRANSCRIPT-40069_ORF	1.62863e+06	0	0
TRANSCRIPT-31261_ORF	274420000	1.23151e+08	0
TRANSCRIPT-31490_ORF	1.0497e+08	5.07587e+08	0
TRANSCRIPT-31272_ORF	9.82467e+06	9.22043e+07	0
TRANSCRIPT-313_ORF_1	1.02413e+06	0	0
TRANSCRIPT-31304_ORF	28834000	2.22747e+07	0
TRANSCRIPT-31339_ORF	1.18763e+06	0	0
TRANSCRIPT-31351_ORF	1.30207e+07	21188000	0
TRANSCRIPT-31354_ORF	39826000	7.47437e+07	0
TRANSCRIPT-31357_ORF	219050000	114179000	190370000
TRANSCRIPT-31360_ORF	1.01676e+09	1696700000	124049000
TRANSCRIPT-31362_ORF	5692400	0	0
TRANSCRIPT-31371_ORF	1.56431e+08	1.25027e+08	0
TRANSCRIPT-31387_ORF	207220000	8.03547e+07	0
TRANSCRIPT-31391_ORF	1.64097e+08	4.25497e+08	0
TRANSCRIPT-31423_ORF	2.97283e+07	14166300	0
TRANSCRIPT-31423_ORF_1	53105000	20988000	0
TRANSCRIPT-31464_ORF	405900000	3.17067e+08	0
TRANSCRIPT-31467_ORF	79887000	7.85803e+07	0
TRANSCRIPT-31471_ORF	404530000	679950000	0
TRANSCRIPT-40848_ORF	1.80863e+07	2.83143e+07	0
TRANSCRIPT-31501_ORF	2932700	0	0
TRANSCRIPT-31510_ORF	2.46653e+07	0	0
TRANSCRIPT-31518_ORF	4.37367e+07	0	0
TRANSCRIPT-31532_ORF	9.54343e+06	1.98213e+07	0
TRANSCRIPT-31542_ORF	2.43343e+07	2.63187e+07	1.13847e+08
TRANSCRIPT-31550_ORF	30402000	2785300	0
TRANSCRIPT-31559_ORF	2.01673e+09	8.11357e+08	0
TRANSCRIPT-31561_ORF	5.55733e+06	1521200	0
TRANSCRIPT-31570_ORF	1.80413e+07	16226000	0
TRANSCRIPT-31576_ORF	4.60587e+08	8.28517e+08	0
TRANSCRIPT-3159_ORF	7.20867e+06	2.05313e+07	0
TRANSCRIPT-31610_ORF	1.33427e+07	1.27893e+07	0
TRANSCRIPT-31645_ORF	33409000	3.63033e+07	0
TRANSCRIPT-31646_ORF	3.99853e+07	30799000	0
TRANSCRIPT-31674_ORF	6.99493e+08	7.25217e+08	0
TRANSCRIPT-31677_ORF	3.37953e+08	2.82237e+08	0
TRANSCRIPT-31704_ORF	2.43677e+08	9.69707e+08	9.38083e+08
TRANSCRIPT-31725_ORF	3.72713e+08	581820000	0
TRANSCRIPT-31746_ORF	4.68733e+06	23395000	0
TRANSCRIPT-31753_ORF	4.88853e+07	4.28783e+07	0
TRANSCRIPT-31754_ORF	4.40887e+08	2.57533e+09	2343200
TRANSCRIPT-31771_ORF	8.43807e+07	1.27913e+08	0
TRANSCRIPT-31782_ORF	6.76257e+06	8975000	0
TRANSCRIPT-31806_ORF	2.29957e+08	1923400000	0
TRANSCRIPT-31809_ORF	109874000	6.22493e+07	0
TRANSCRIPT-31810_ORF	16107700	23465000	0
TRANSCRIPT-31811_ORF	9.42487e+07	22336000	134190000
TRANSCRIPT-31814_ORF	19979000	2.67313e+07	0
TRANSCRIPT-3659_ORF	336260000	1.94133e+08	0
TRANSCRIPT-31865_ORF	6.50743e+06	0	0
TRANSCRIPT-31866_ORF	4.20037e+07	7.65633e+06	125140000
TRANSCRIPT-3189_ORF	1.67813e+07	7.87633e+06	0
TRANSCRIPT-31906_ORF	2.59983e+07	3118000	0
TRANSCRIPT-31913_ORF	12301000	4.28267e+06	0
TRANSCRIPT-3192_ORF	0	0	0
TRANSCRIPT-31920_ORF	4761300	1.37192e+07	0
TRANSCRIPT-31925_ORF	1.47467e+06	0	0
TRANSCRIPT-31937_ORF	786030000	4.57057e+08	0
TRANSCRIPT-31945_ORF	0	0	19396000
TRANSCRIPT-9694_ORF	2.35133e+07	5.36533e+06	0
TRANSCRIPT-31961_ORF	2.83463e+08	2.82347e+08	768741000
TRANSCRIPT-31980_ORF	6.30363e+07	4.69583e+07	0
TRANSCRIPT-31994_ORF	0	1.15356e+07	0
TRANSCRIPT-32004_ORF	0	1.31434e+07	0
TRANSCRIPT-32007_ORF	3.20507e+07	305990000	26236000
TRANSCRIPT-32010_ORF	5.78073e+06	0	8120700
TRANSCRIPT-32049_ORF	2.81417e+08	1.21346e+08	0
TRANSCRIPT-32058_ORF	3.08263e+08	1.95147e+08	0
TRANSCRIPT-32061_ORF	3.75543e+07	7.62723e+07	0
TRANSCRIPT-32101_ORF	2.12707e+07	6.83577e+07	0
TRANSCRIPT-32102_ORF	7.83033e+08	5.19997e+08	0
TRANSCRIPT-3212_ORF	1.09227e+07	6.26633e+06	0
TRANSCRIPT-32198_ORF	5.80983e+07	29471000	0
TRANSCRIPT-47023_ORF	15541000	2.06473e+07	0
TRANSCRIPT-32211_ORF	122911000	312910000	0
TRANSCRIPT-32222_ORF	1.88977e+09	1.43263e+09	2.72593e+08
TRANSCRIPT-32228_ORF	12820000	0	0
TRANSCRIPT-32230_ORF	268940000	282920000	1.15453e+09
TRANSCRIPT-32231_ORF	2.85903e+07	99700000	0
TRANSCRIPT-34640_ORF	27100000	9257000	0
TRANSCRIPT-32249_ORF	9.38607e+07	223190000	0
TRANSCRIPT-32251_ORF	1.78203e+08	1.24493e+08	0
TRANSCRIPT-32277_ORF	23108000	6.15347e+07	0
TRANSCRIPT-3229_ORF_1	5.39007e+07	32080000	0
TRANSCRIPT-32293_ORF	1.0825e+08	2.55545e+08	0
TRANSCRIPT-32295_ORF	2.03693e+07	2.00157e+07	0
TRANSCRIPT-32316_ORF	3.34873e+07	0	0
TRANSCRIPT-32328_ORF	2013100	2.78563e+06	0
TRANSCRIPT-32344_ORF	1.69983e+07	8.82933e+06	0
TRANSCRIPT-32385_ORF	4.54067e+06	3.66567e+07	0
TRANSCRIPT-32389_ORF	4.34793e+07	4.70867e+06	15261000
TRANSCRIPT-32393_ORF	2.64703e+08	144970000	0
TRANSCRIPT-33750_ORF	8.12027e+07	9.79447e+07	0
TRANSCRIPT-32400_ORF	3.58913e+06	0	0
TRANSCRIPT-32429_ORF	2.10497e+07	0	0
TRANSCRIPT-32441_ORF	5.08503e+07	2.91337e+07	0
TRANSCRIPT-32443_ORF	0	3688000	0
TRANSCRIPT-3245_ORF	6269000	0	0
TRANSCRIPT-32464_ORF	4089000	0	0
TRANSCRIPT-32496_ORF	3.22923e+08	2.93146e+08	0
TRANSCRIPT-3250_ORF	8.49473e+07	1.89703e+07	0
TRANSCRIPT-32500_ORF	5.03427e+07	4.19903e+07	0
TRANSCRIPT-32505_ORF	0	0	0
TRANSCRIPT-32529_ORF	3.38047e+07	2.32427e+07	0
TRANSCRIPT-32544_ORF	12744200	2.97623e+07	0
TRANSCRIPT-32568_ORF	18668000	1.26943e+07	0
TRANSCRIPT-32582_ORF	121192000	8.52543e+07	0
TRANSCRIPT-32603_ORF	9.11253e+07	1.30125e+07	0
TRANSCRIPT-32616_ORF	2.99183e+08	2.08997e+08	0
TRANSCRIPT-32616_ORF_1	1.39583e+08	1.12498e+08	0
TRANSCRIPT-32623_ORF	2.96173e+07	0	0
TRANSCRIPT-32625_ORF	74253000	32345000	0
TRANSCRIPT-32631_ORF	1.88137e+09	2.80427e+07	3.55347e+07
TRANSCRIPT-32633_ORF	2.17763e+07	0	0
TRANSCRIPT-3264_ORF	0	2082800	0
TRANSCRIPT-32649_ORF	9.16333e+06	1.52273e+07	0
TRANSCRIPT-32651_ORF	1.42413e+06	7.61133e+06	0
TRANSCRIPT-32662_ORF	1.78207e+08	1.80753e+08	1.68907e+07
TRANSCRIPT-32673_ORF	6.94607e+07	169093000	0
TRANSCRIPT-34353_ORF	1.02607e+07	0	0
TRANSCRIPT-32686_ORF	2.24773e+08	8.34697e+07	0
TRANSCRIPT-3270_ORF	6188000	0	1.05183e+06
TRANSCRIPT-32701_ORF	2.05627e+07	47129000	0
TRANSCRIPT-32702_ORF	470570000	8.09907e+08	0
TRANSCRIPT-34719_ORF	4.86773e+08	4.53517e+08	0
TRANSCRIPT-32730_ORF	303250000	5.44963e+08	0
TRANSCRIPT-32734_ORF	6.28963e+09	18098000000	7156000
TRANSCRIPT-32741_ORF	6.38193e+06	2.22017e+06	0
TRANSCRIPT-32752_ORF	4.96927e+07	3.20487e+07	0
TRANSCRIPT-32753_ORF	8.19367e+06	6.15047e+06	0
TRANSCRIPT-32765_ORF_1	9.05637e+06	0	0
TRANSCRIPT-32768_ORF	3.81973e+06	4.82543e+06	0
TRANSCRIPT-32821_ORF	1.65687e+08	1.03502e+09	2.18897e+07
TRANSCRIPT-32822_ORF	9.68857e+09	5.06727e+08	1.71145e+08
TRANSCRIPT-32824_ORF	8124000	0	0
TRANSCRIPT-32826_ORF	2.51553e+06	0	0
TRANSCRIPT-32837_ORF	58486000	4.66967e+07	0
TRANSCRIPT-32841_ORF	5.27823e+07	7.22627e+07	0
TRANSCRIPT-3285_ORF	7.12833e+06	3857500	0
TRANSCRIPT-36341_ORF	4.40777e+06	1.05753e+06	0
TRANSCRIPT-720_ORF	31312000	6.04893e+07	0
TRANSCRIPT-32914_ORF	583080000	5.62527e+08	0
TRANSCRIPT-32921_ORF	11604300	5.55707e+06	0
TRANSCRIPT-37801_ORF	11342000	3.17527e+06	0
TRANSCRIPT-32929_ORF	1.06777e+07	0	0
TRANSCRIPT-32946_ORF	0	1.9474e+07	0
TRANSCRIPT-32956_ORF	5.48643e+07	1.29023e+07	0
TRANSCRIPT-32965_ORF	219310000	168800000	0
TRANSCRIPT-3297_ORF	16179000	2.40453e+06	0
TRANSCRIPT-3297_ORF_1	9148000	1.52397e+06	0
TRANSCRIPT-32982_ORF	9279800	0	0
TRANSCRIPT-32985_ORF	5.81933e+06	0	0
TRANSCRIPT-33008_ORF	1370900000	8.23593e+08	1.16393e+08
TRANSCRIPT-33010_ORF	7.37113e+08	2.52497e+08	1597200
TRANSCRIPT-33041_ORF	55719000	3.07513e+08	4.01233e+06
TRANSCRIPT-33053_ORF	5.49273e+08	448130000	0
TRANSCRIPT-33073_ORF	18825000	152900000	0
TRANSCRIPT-33081_ORF	0	1.02787e+07	0
TRANSCRIPT-33090_ORF	84132000	30551000	0
TRANSCRIPT-33123_ORF	2.15113e+08	1.0876e+08	2.93127e+06
TRANSCRIPT-33130_ORF	28512000	17399000	38122000
TRANSCRIPT-33135_ORF	3.96717e+08	684460000	0
TRANSCRIPT-33141_ORF	9.35613e+06	6.66243e+06	0
TRANSCRIPT-33166_ORF	2.86743e+07	81282000	0
TRANSCRIPT-33167_ORF	2891100	0	0
TRANSCRIPT-33180_ORF	1.64977e+08	7.06243e+07	0
TRANSCRIPT-33182_ORF	1.35834e+07	3.00057e+08	0
TRANSCRIPT-33187_ORF	1.02673e+09	7.12923e+09	0
TRANSCRIPT-33191_ORF	4.17123e+07	9.59933e+06	0
TRANSCRIPT-33195_ORF	8.15397e+08	5089400000	0
TRANSCRIPT-33209_ORF	5.81697e+06	7.79317e+06	0
TRANSCRIPT-33223_ORF	3.19777e+07	1.08756e+08	0
TRANSCRIPT-33241_ORF	11641000	1.22947e+07	0
TRANSCRIPT-33246_ORF	4.04563e+07	1.99617e+07	0
TRANSCRIPT-33251_ORF	1.30813e+09	3.68743e+09	0
TRANSCRIPT-33264_ORF	7436300	5.98407e+06	0
TRANSCRIPT-33277_ORF	1.99467e+07	5.71797e+07	0
TRANSCRIPT-34185_ORF	1.00753e+07	17942000	0
TRANSCRIPT-33296_ORF	1.48633e+07	0	0
TRANSCRIPT-33306_ORF	2.97587e+07	2.89577e+07	0
TRANSCRIPT-3331_ORF	51096000	0	0
TRANSCRIPT-33310_ORF	64478000	3638000	0
TRANSCRIPT-33341_ORF	1.99993e+07	4.46357e+07	0
TRANSCRIPT-33352_ORF	7.98593e+08	5.18707e+08	6356000
TRANSCRIPT-33359_ORF	6.98253e+07	3.59913e+07	0
TRANSCRIPT-33397_ORF	53728000	1.30467e+08	0
TRANSCRIPT-33408_ORF	1.80053e+09	788700000	6.22562e+07
TRANSCRIPT-33415_ORF	48374300	6473000	0
TRANSCRIPT-33426_ORF	3.18617e+08	7.14263e+07	4.86833e+06
TRANSCRIPT-5330_ORF_1	4183300	0	0
TRANSCRIPT-33467_ORF	19630000	7323800	0
TRANSCRIPT-33471_ORF	2.32287e+07	0	0
TRANSCRIPT-33475_ORF	6.12667e+08	5.85923e+09	543767
TRANSCRIPT-3613_ORF	1.43456e+10	4.11957e+10	2516500
TRANSCRIPT-33504_ORF	7.01533e+06	0	0
TRANSCRIPT-33512_ORF	2.56373e+09	2.99527e+09	254510000
TRANSCRIPT-33537_ORF	589880000	5.10677e+08	0
TRANSCRIPT-33542_ORF	1.13223e+07	10110000	0
TRANSCRIPT-35644_ORF	1.16317e+08	1.31453e+08	0
TRANSCRIPT-33562_ORF_1	0	0	0
TRANSCRIPT-33586_ORF	2.66607e+07	1.67583e+07	0
TRANSCRIPT-33606_ORF	1.15963e+07	2960900	0
TRANSCRIPT-3361_ORF	1.67403e+10	2.55023e+09	3.09923e+09
TRANSCRIPT-33622_ORF	3.63763e+07	4.42497e+07	0
TRANSCRIPT-33625_ORF	1.45479e+08	7.76237e+08	0
TRANSCRIPT-33642_ORF	913140000	1372290000	1.43887e+07
TRANSCRIPT-33673_ORF	353580000	95030000	6.98767e+06
TRANSCRIPT-33681_ORF	12774100	0	0
TRANSCRIPT-33684_ORF	3.46567e+06	0	0
TRANSCRIPT-33687_ORF	1.39007e+06	0	0
TRANSCRIPT-33694_ORF	1.32147e+09	6.33403e+08	2.33275e+09
TRANSCRIPT-33703_ORF	2.63097e+06	0	0
TRANSCRIPT-33705_ORF	2.07447e+08	1.77937e+08	461510000
TRANSCRIPT-33712_ORF	4.53047e+08	4.31157e+08	1.93263e+08
TRANSCRIPT-33717_ORF	221000000	931690000	0
TRANSCRIPT-33728_ORF	1.08277e+08	87231000	349780000
TRANSCRIPT-33735_ORF	782510000	359800000	0
TRANSCRIPT-33741_ORF	4.59197e+07	1.80353e+06	0
TRANSCRIPT-33753_ORF	3.99483e+07	36843000	0
TRANSCRIPT-33754_ORF	1.87943e+07	7.55173e+07	0
TRANSCRIPT-36066_ORF	2063500000	1.09249e+09	97830000
TRANSCRIPT-33778_ORF	7.50363e+08	3.01813e+08	0
TRANSCRIPT-33785_ORF	4.37737e+08	1.43433e+08	0
TRANSCRIPT-33798_ORF	320820000	3.69923e+07	0
TRANSCRIPT-33801_ORF	0	3.07747e+07	0
TRANSCRIPT-33810_ORF	60420000	6.66443e+07	0
TRANSCRIPT-3382_ORF	5.27437e+07	0	0
TRANSCRIPT-33832_ORF	4541000	0	0
TRANSCRIPT-33840_ORF	1257660000	1.07427e+07	0
TRANSCRIPT-33845_ORF	1.32525e+07	0	0
TRANSCRIPT-33860_ORF	2.34193e+06	0	0
TRANSCRIPT-33872_ORF	2.56617e+08	1.28425e+08	0
TRANSCRIPT-34304_ORF	3.33857e+07	36438000	0
TRANSCRIPT-339_ORF_2	2.80473e+08	591760000	0
TRANSCRIPT-33910_ORF	2.44533e+07	1.81503e+07	0
TRANSCRIPT-39172_ORF	1.82987e+07	1.01043e+07	0
TRANSCRIPT-33917_ORF	1.27857e+07	0	0
TRANSCRIPT-33919_ORF	239420000	1549800000	0
TRANSCRIPT-33926_ORF	26516000	3.87833e+06	0
TRANSCRIPT-37474_ORF	1.24447e+10	7872100000	22728000000
TRANSCRIPT-33930_ORF	1.36591e+08	125561000	0
TRANSCRIPT-33938_ORF	1.68907e+07	2946400	0
TRANSCRIPT-3394_ORF	2.94517e+08	4.72757e+07	12619000
TRANSCRIPT-33940_ORF	168530000	1.23959e+08	0
TRANSCRIPT-33941_ORF	8.60033e+07	46162000	0
TRANSCRIPT-33943_ORF	9.74007e+06	2.21823e+06	2.30263e+06
TRANSCRIPT-33944_ORF	4.71463e+07	1.96883e+07	0
TRANSCRIPT-33951_ORF	44650000	5.50463e+07	0
TRANSCRIPT-33956_ORF	1.43673e+07	4447000	0
TRANSCRIPT-33960_ORF	6533000	0	0
TRANSCRIPT-33960_ORF_1	1.09998e+07	0	0
TRANSCRIPT-35383_ORF	4.40253e+07	3.49923e+07	0
TRANSCRIPT-34003_ORF	156802000	2.73867e+07	0
TRANSCRIPT-34006_ORF	1.33617e+08	9.90117e+07	0
TRANSCRIPT-3402_ORF	58487000	5.27397e+07	0
TRANSCRIPT-37926_ORF	5.31797e+06	0	0
TRANSCRIPT-37542_ORF	185210000	96819000	0
TRANSCRIPT-34041_ORF	2.50483e+07	1.62673e+06	0
TRANSCRIPT-34052_ORF	686940000	3555200000	0
TRANSCRIPT-34053_ORF	1.39277e+08	7.49283e+07	0
TRANSCRIPT-34059_ORF	3.69527e+07	34169000	0
TRANSCRIPT-3406_ORF	65416000	4.61773e+07	0
TRANSCRIPT-34070_ORF	1.52843e+09	6.13953e+08	0
TRANSCRIPT-34075_ORF	3.75463e+08	1.02274e+09	0
TRANSCRIPT-35183_ORF	1.14803e+08	29511000	0
TRANSCRIPT-34103_ORF	2.75933e+06	0	0
TRANSCRIPT-34124_ORF	1.41563e+07	1.34937e+07	0
TRANSCRIPT-34140_ORF	1.65823e+08	5.12027e+08	0
TRANSCRIPT-3415_ORF	1911700000	4.58023e+08	6.21633e+06
TRANSCRIPT-3419_ORF	2.21007e+10	1.43005e+10	1.06545e+10
TRANSCRIPT-34199_ORF	1.74587e+08	43243000	0
TRANSCRIPT-34200_ORF	6.30117e+06	0	0
TRANSCRIPT-34203_ORF	0	4.13433e+06	0
TRANSCRIPT-34209_ORF	0	2.33563e+07	0
TRANSCRIPT-34212_ORF	97476000	6.42033e+07	0
TRANSCRIPT-34219_ORF	5.89317e+07	1.21187e+07	0
TRANSCRIPT-34222_ORF	2.82003e+07	1.36608e+08	0
[truncated: 1,776 more rows]
